# Supplementary material for: Proteogenomics Integrating Reveal a Complex Network, Alternative Splicing, Hub Genes Regulating Heart Maturation
Source: Genes (Basel). 2022 Jan 28;13(2):250. doi: 10.3390/genes13020250 (PMC8872128; doi:10.3390/genes13020250)
Supplement: Supplementary file 1 [file genes-13-00250-s001.zip]

Archive with 5 entries (4 files):
- genes-1511139-supplementary/
- genes-1511139-supplementary/Supplement Figure 1-2.pdf
- genes-1511139-supplementary/Supplemental table 1.xlsx
- genes-1511139-supplementary/Supplemental table 2.xlsx
- genes-1511139-supplementary/Supplemental table 3.xlsx
