# Supplementary material for: Proteogenomics Integrating Reveal a Complex Network, Alternative Splicing, Hub Genes Regulating Heart Maturation
Source: Genes (Basel). 2022 Jan 28;13(2):250. doi: 10.3390/genes13020250 (PMC8872128; doi:10.3390/genes13020250)
Supplement: Supplementary file 1 [file genes-13-00250-s001.zip › genes-1511139-supplementary/Supplemental table 1.xlsx]

## Sheet: Sheet1
gene_name	P60	P0	log2FoldChange	padj
Tnni1	4.64098	26884.7	-12.5054	1.13611e-169
Tuba8	1645.1	25.1187	6.02222	3.97254e-135
Ncam1	63.1508	2261.9	-5.15806	3.97254e-135
Rpl3l	2740.88	48.6823	5.81213	3.22232e-134
Cd74	2955.52	30.0011	6.61733	4.22292e-128
Mapt	1361.69	19.8312	6.10319	1.13161e-121
Mest	156.224	9097.6	-5.85708	6.91789e-111
Ccnb1	19.1073	1365.57	-6.13	7.07371e-108
Lyz2	5081.72	186.145	4.77127	3.26335e-102
Rxrg	1007.7	20.1377	5.63521	2.08209e-99
Gpc3	81.5822	1743.25	-4.41395	6.5462e-97
Tuba4a	9727.91	808.976	3.58779	6.92824e-97
Fbn2	81.3923	2524.59	-4.94277	9.17327e-95
F13a1	1888.39	143.783	3.71564	2.23846e-91
H2-Aa	1168.6	7.92153	7.20607	2.23846e-91
Trim54	1427.76	64.0648	4.47493	4.77441e-90
Pdk3	39.5551	1001.27	-4.65115	9.10397e-89
Asb14	1718.8	80.7967	4.41155	3.11673e-87
Ube2c	36.6722	1590.05	-5.41824	4.29016e-87
Plagl1	189.323	5303.61	-4.80686	4.42763e-86
Art1	1546.07	32.8435	5.55287	1.49549e-85
Lrtm1	7485.9	226.306	5.0469	1.69176e-83
Capn6	12.1369	945.53	-6.26562	1.35336e-82
Stmn1	155.373	2877.34	-4.2083	2.02314e-81
Racgap1	52.6462	1708.5	-5.00689	8.19896e-81
Xirp2	12084.6	354.758	5.09074	2.36304e-78
Hspb8	6592.03	885.38	2.89614	1.83317e-77
H2-Ab1	1036.59	18.7612	5.78147	1.83317e-77
H2-Eb1	940.372	16.0344	5.87049	1.86145e-77
Tubb2b	38.6631	1245.6	-4.99892	9.57402e-77
Ifi203	1388.22	137.64	3.33573	3.82738e-75
Rrm2	49.82	1515.02	-4.93247	7.13224e-75
Lrrc2	6508.6	296.496	4.4571	8.10513e-75
Plbd1	850.834	47.2368	4.17073	8.40213e-75
Gm36827	738.635	6.89861	6.71447	1.11306e-73
Dlk1	3.28658	2476.03	-9.4847	4.10391e-73
Gm5532	1641.56	82.2409	4.31863	3.50311e-72
Stbd1	170.721	2607.95	-3.93151	3.39305e-71
Gpam	4551	481.416	3.24062	3.54326e-71
Snap91	183.265	2075.89	-3.50362	3.74759e-71
Trim72	3169.26	185.757	4.09057	6.44108e-71
Chpt1	8637.5	1260.75	2.77618	7.54689e-71
Hmcn2	860.54	19.0573	5.50185	1.17014e-70
Cited1	4.80611	1184.77	-7.89109	1.7424e-69
Anln	65.5447	1279.49	-4.27496	4.13872e-69
Jam2	4430.37	494.72	3.16227	4.72057e-69
Myo5b	854.711	74.2319	3.52412	5.29599e-69
Tmem255a	14.8554	688.874	-5.52282	7.56331e-69
Asb15	1305.47	48.6906	4.74744	7.64322e-69
Arhgap11a	87.3859	1086.88	-3.63634	9.44959e-69
Scd2	426.383	7637.56	-4.16181	1.74018e-68
Nrk	28.9356	949.535	-5.02721	6.99555e-68
Abcb4	697.282	16.4291	5.4083	2.0406e-67
Limch1	4176.59	673.306	2.63279	2.80551e-67
Hrasls	694.411	9.78729	6.13713	4.161e-67
Proser2	102.34	1072.67	-3.39117	1.84761e-66
Ccl6	488.984	18.4415	4.73188	5.68519e-66
2310002L09Rik	923.178	37.5277	4.62254	6.45515e-66
Lpin1	3898.29	340.313	3.51692	5.48284e-65
Hmmr	34.1579	798.738	-4.54484	6.13001e-65
Birc5	19.8116	810.161	-5.32709	6.13001e-65
Col18a1	263.953	3583.32	-3.7601	1.6234e-64
Ccna2	60.0078	1796.09	-4.89484	2.01175e-64
Ckmt2	33487.8	3563.67	3.23216	3.5519e-64
Slc38a3	926.71	69.6122	3.73306	7.2402e-64
Cdca8	17.3919	726.69	-5.36745	2.80557e-63
Efcab2	2241.79	194.795	3.525	4.75705e-63
Knstrn	24.8842	832.558	-5.04727	1.00707e-62
Myl9	500.747	7619.34	-3.92954	1.4666e-62
Lmnb1	159.363	1700.34	-3.41205	2.59616e-62
Ror2	16.2696	666.521	-5.33917	4.28401e-62
Cd163	742.956	19.2765	5.28009	5.76016e-62
Cdca3	16.8262	924.734	-5.75487	6.05314e-62
Nek2	12.4919	580.639	-5.51951	6.36014e-62
Foxm1	31.8926	834.048	-4.68951	8.74159e-62
Arhgap20	961.222	54.1171	4.15079	1.10715e-61
Myh14	991.209	43.5094	4.50277	1.4524e-61
Jpt1	704.396	4117.42	-2.54659	4.08612e-61
Ckap2l	28.5659	743.559	-4.68287	7.49771e-61
Ech1	18877.9	2278.6	3.0504	2.28907e-60
Bcl6	414.044	11.9242	5.12138	3.68705e-60
Prune2	4570.45	263.853	4.11502	1.95036e-59
Rgs5	16857.8	2874.63	2.55203	2.75334e-59
Fam83d	9.6545	576.86	-5.85847	2.75334e-59
Ly6a	1996.29	238.611	3.06527	4.22931e-59
Bex3	30.5912	1327.57	-5.43543	1.82201e-57
Fgf1	3975.69	435.074	3.19134	3.20445e-57
Armc2	765.062	24.918	4.94046	1.62551e-56
Trim7	553.032	42.8958	3.69125	1.62551e-56
Serping1	2008.07	326.99	2.61863	8.93222e-56
Ppip5k1	1526.77	220.56	2.79112	1.60447e-55
Steap4	1062.66	145.999	2.86259	2.35212e-55
Sntb1	171.648	1734	-3.33372	2.52413e-54
Cdnf	542.452	25.5709	4.40153	3.00725e-54
Cks2	12.7756	513.517	-5.33459	6.09064e-54
Tesc	1152.97	128.944	3.15825	1.76796e-53
Top2a	153.977	2644.65	-4.09676	2.03553e-53
Vash2	4.74629	703.391	-7.24576	5.93944e-53
Bmp7	24.325	745.467	-4.93971	6.96247e-53
Fras1	14.0942	540.062	-5.22265	9.47144e-53
Kif23	51.26	600.187	-3.54462	1.62113e-52
C1s1	499.925	40.5342	3.62171	6.13517e-52
Pygl	77.6329	788.613	-3.34897	7.3683e-52
Ldhd	591.224	40.0684	3.88105	9.35913e-52
Slc38a4	298.983	2158.82	-2.84988	1.02324e-51
Cbr2	391.845	7.4455	5.73266	1.58577e-51
Klhl33	514.937	10.5178	5.61691	4.24171e-51
Cox7a1	7118.21	905.907	2.97382	1.49628e-50
Grm1	705.812	2.54446	8.11455	2.48198e-50
Hmgb2	155.238	1689.29	-3.43968	3.12451e-50
Tnfsf10	624.596	59.4873	3.3939	5.13242e-50
Thrsp	455.995	25.9533	4.14041	7.96256e-50
Kif11	82.5361	1208.52	-3.86148	1.02178e-49
Aurkb	13.5371	416.829	-4.94904	1.42738e-49
Ccnb2	33.3895	821.363	-4.59725	1.68197e-49
Marcksl1	112.773	1552.86	-3.77465	1.95583e-49
Acss1	5089.08	673.12	2.91823	3.23471e-49
Pi16	1242.85	101.165	3.61695	3.75561e-49
Cp	2509.68	223.386	3.49178	5.1453e-49
Cd24a	62.5809	728.996	-3.54395	7.67063e-49
Ccng1	21800.5	4035.49	2.43352	1.08077e-48
Cfh	4976.93	601.406	3.04961	1.43638e-48
Mylk4	3753.03	247.711	3.92258	1.67461e-48
Tacc3	39.2022	649.746	-4.04302	3.06866e-48
Coq10a	3077.8	530.049	2.537	4.94205e-48
Ogdhl	2171.83	207.181	3.38892	9.79996e-48
Arhgef19	679.747	49.0457	3.78797	1.11573e-47
Alpl	496.542	32.5106	3.93258	1.82765e-47
Decr1	7712.87	1298.16	2.57072	2.34841e-47
Itm2a	217.823	1747.83	-3.00094	2.60947e-47
Kif4	28.8807	603.21	-4.3654	4.26037e-47
Asb5	492.539	31.9764	3.94697	6.03391e-47
Krt222	692.397	64.8569	3.41277	6.3748e-47
Ly6c1	3174.3	499.202	2.6688	2.34953e-46
Txlnb	10258.9	1673.18	2.61616	2.55005e-46
Scn4a	328.915	10.8804	4.9049	4.2731e-46
Csdc2	701.757	60.668	3.52992	4.33248e-46
Acsl3	142.622	1067.62	-2.90551	6.78067e-46
2021-09-06	160.29	1105.4	-2.78521	8.23724e-46
Serpine1	699.753	72.1643	3.27718	1.00134e-45
P2ry1	575.76	48.766	3.55883	1.03103e-45
C1qtnf9	719.288	48.7972	3.87575	1.39137e-45
C530008M17Rik	33.3054	474.912	-3.84715	1.39384e-45
Slc28a2	839.394	94.1429	3.15828	2.51461e-45
Vtn	440.754	24.7098	4.15263	3.07193e-45
Ears2	183.068	1129.01	-2.62478	4.19906e-45
Klhdc8a	437.018	32.359	3.75335	5.45595e-45
Per1	373.569	3140.61	-3.07289	6.06924e-45
Clu	8296.31	1447.83	2.51837	8.57655e-45
Ptpn3	1036.04	129.197	3.00186	9.52737e-45
Eno1	2064.3	10168.8	-2.30008	9.52737e-45
Spc25	29.744	631.956	-4.39381	1.0926e-44
Fndc5	6092.58	920.776	2.72566	1.2382e-44
Wisp1	46.0111	531.718	-3.52182	1.69478e-44
Fbp2	402.833	4.22365	6.57049	1.70098e-44
Gm10275	307.242	2134.46	-2.79372	1.84904e-44
Lrrc15	438.727	20.9091	4.38971	2.49743e-44
Tacc2	9917.25	1988.82	2.31799	3.56052e-44
Gm26917	68.6142	983.864	-3.83024	4.59498e-44
Aldh1b1	165.317	2674.11	-4.01378	7.29573e-44
Scgb1c1	306.491	11.0015	4.79849	8.534e-44
Mtfp1	1611.37	275.847	2.54527	8.534e-44
Scn4b	803.253	1.69446	8.88795	9.41449e-44
Tro	25.8163	402.957	-3.95167	1.63218e-43
Adra1a	444.281	5.58706	6.29945	1.66103e-43
Tnfaip2	1118.7	131.239	3.09134	1.80518e-43
Maged2	400.654	2462.94	-2.61843	2.01973e-43
Fcgr2b	411.958	26.2109	3.97298	2.09246e-43
Kif20a	50.6865	568.024	-3.47985	2.27538e-43
Aif1l	25.6601	567.779	-4.47391	2.91301e-43
Nt5dc2	246.704	1968.65	-2.99664	4.19382e-43
Fmo1	1088.31	163.812	2.73363	4.52708e-43
Tmpo	933.066	3876.57	-2.05469	5.43833e-43
Mndal	704.352	99.2969	2.82838	7.16146e-43
Rapgef4	658.033	83.5555	2.97617	8.08941e-43
Ptn	83.2292	1330.86	-3.9889	1.15626e-42
Cybb	420.811	34.2646	3.61964	1.44885e-42
Tead2	82.7152	728.835	-3.13205	1.6493e-42
Bub1b	32.7698	650.433	-4.29013	1.78443e-42
Gata6	935.005	4485	-2.26277	1.80762e-42
Hr	413.536	28.6598	3.84768	2.68572e-42
Tceal9	277.386	1740.46	-2.64672	3.98803e-42
Tmod4	282.094	11.1447	4.6707	1.02937e-41
2210408F21Rik	347.019	3.33497	6.6784	1.3946e-41
Nusap1	55.5721	703.338	-3.64841	2.28381e-41
Selenoh	136.618	910.654	-2.73413	2.80882e-41
Gda	587.779	38.1846	3.95187	3.32582e-41
Acad11	2338.32	395.748	2.56226	7.58447e-41
Smarca1	42.1793	476.688	-3.49488	1.0399e-40
Igf2r	3311.83	13489.8	-2.02619	1.05489e-40
Zbtb20	6631.19	1078.26	2.62083	1.34533e-40
Plk1	13.7671	422.502	-4.95935	2.72779e-40
Fitm2	3424.44	414.245	3.04709	4.00306e-40
Igf2bp3	12.2419	325.434	-4.75821	4.95288e-40
Crispld2	1083.76	116.247	3.2181	1.07829e-39
Gng2	108.776	1240.06	-3.50484	1.10269e-39
Sdk1	17.6276	373.348	-4.40042	1.19e-39
Slc22a17	37.2013	553.283	-3.87925	1.19886e-39
Tpx2	62.4523	782.002	-3.63279	1.30887e-39
Tcaim	1235.75	169.317	2.8683	1.44854e-39
Sqor	628.874	91.0668	2.78726	1.55702e-39
Neat1	4776.5	630.941	2.92	1.70585e-39
Rxfp1	15.1817	364.594	-4.57201	2.04374e-39
Rasgrf2	302.782	17.7565	4.08874	2.5415e-39
C7	268.412	4.72048	5.80766	3.58255e-39
Ephx2	4808.81	887.396	2.43785	3.83594e-39
Ptk7	88.1668	1020.76	-3.52394	4.14393e-39
Rai2	440.532	35.1823	3.63909	4.7373e-39
Ckb	679.956	3765.41	-2.46886	6.04397e-39
Hey2	119.19	878.172	-2.88452	6.4728e-39
Cilp	737.349	22.5296	5.03142	7.08703e-39
Smoc2	1719.16	381.509	2.17179	7.9329e-39
Eef1a1	16043.8	78590.4	-2.29227	8.02699e-39
Dbf4	47.2068	553.368	-3.5394	8.93527e-39
Slc38a1	391.063	1730.55	-2.14588	1.16672e-38
Tubb5	1795	12620.8	-2.8133	1.44837e-38
Kif22	32.6043	475.041	-3.85434	1.56018e-38
Eln	901.099	9935.68	-3.46216	1.60785e-38
Cenpe	49.8232	470.826	-3.23164	1.79249e-38
Thrb	405.39	25.4662	3.99867	2.08496e-38
Vwa3a	369.833	26.0897	3.8332	2.42163e-38
Mki67	243.189	3347.38	-3.77898	3.0321e-38
Adamts19	27.5665	426.635	-3.92709	5.03619e-38
Tox3	51.4337	551.149	-3.42413	6.59185e-38
Ncaph	37.38	486.7	-3.68309	6.64508e-38
Asb18	482.449	50.7304	3.24445	9.66867e-38
Itgb6	523.551	1.68894	8.27016	1.07173e-37
Yae1d1	980.037	175.622	2.4807	1.62986e-37
Armcx2	189.441	1330.01	-2.80734	1.80833e-37
Ank1	3883.79	706.408	2.45831	3.05225e-37
Peg3	420.033	3140.27	-2.90231	3.384e-37
Cmya5	10738.9	1467.32	2.8713	3.4069e-37
mt-Nd5	537979	118763	2.17946	3.99236e-37
Psat1	67.2143	845.724	-3.64298	5.09141e-37
Cks1b	55.038	496.592	-3.16491	7.57043e-37
Nudt7	1309.91	231.722	2.50022	1.04249e-36
Epb41l3	167.446	1167.54	-2.80488	1.47991e-36
Aurka	32.5194	415.606	-3.67151	2.02019e-36
Parp3	641.798	87.673	2.86951	2.25104e-36
Stil	15.153	376.236	-4.61952	2.31771e-36
Gm42047	95.3847	648.147	-2.76973	3.04307e-36
Nqo1	836.128	164.023	2.35084	4.46984e-36
Traf4	91.64	677.703	-2.88085	7.26678e-36
Bub1	25.3334	468.48	-4.18581	8.40537e-36
C430049B03Rik	13.0174	278.125	-4.41144	8.85873e-36
St8sia4	671.512	90.9305	2.88485	1.03557e-35
Iigp1	1276.32	124.954	3.35388	1.26666e-35
Adgrl4	2632.17	655.525	2.00568	1.51551e-35
Asb10	1116.46	173.685	2.68307	1.72917e-35
Sp100	836.347	154.307	2.43919	1.91388e-35
Me1	2786.51	605.902	2.20155	2.22626e-35
Gsn	20159.6	5345.95	1.91488	2.64122e-35
Acta2	2013.58	16214.1	-3.00977	2.84967e-35
AW112010	279.858	3.40551	6.36643	3.51997e-35
Hunk	16.5171	329.024	-4.29352	3.93235e-35
Ackr3	1573.94	307.232	2.35738	4.68139e-35
Pcolce2	340.308	25.9895	3.70397	5.66292e-35
Hif3a	45.8223	814.799	-4.17013	5.84684e-35
Abca8a	2127.01	376.367	2.49903	6.22478e-35
Lpl	94099.2	20092.8	2.22751	7.23194e-35
H2afx	76.4451	1049.33	-3.77331	9.23681e-35
Melk	12.6681	265.288	-4.38473	9.64783e-35
Clcn5	106.634	728.879	-2.76691	1.05451e-34
Grb10	2332.38	10729.1	-2.20162	1.11511e-34
Pdlim3	277.864	1437.4	-2.37119	1.30862e-34
Zfp970	1068.84	124.255	3.10614	1.66676e-34
Pm20d2	571.422	85.9662	2.72997	1.86833e-34
Cox6a1	964.577	5504.95	-2.51217	2.49501e-34
Gtse1	16.7951	285.289	-4.07829	2.50762e-34
Srrm4	332.653	33.2488	3.3247	3.66802e-34
Ampd3	807.092	166.028	2.28049	3.769e-34
Pcgf2	51.8374	420.776	-3.01415	3.76932e-34
Ccr5	251.768	4.62394	5.79269	4.76423e-34
Hspb6	9024.12	1752.98	2.36392	5.57027e-34
Ncapd2	319.293	1443.52	-2.1764	5.74989e-34
Fzd2	66.139	566.066	-3.08785	6.29077e-34
Cd200	1354.78	222.577	2.60637	9.50949e-34
Magix	420.376	33.7942	3.63391	1.1792e-33
Hrc	9230.63	1255.71	2.87762	1.28863e-33
Col1a1	1774.67	16143.4	-3.18483	1.54929e-33
Eno1b	35.6448	442.811	-3.62514	1.57394e-33
Ncapg	15.7781	308.87	-4.28936	1.68271e-33
Tcap	8438.88	1213.91	2.79717	1.89446e-33
Ggct	291.537	24.698	3.55692	2.9438e-33
Ect2	29.7272	586.845	-4.28337	3.06659e-33
Dcun1d2	1532.89	325.33	2.23578	3.48431e-33
Scp2	4813.31	1298.92	1.88954	3.65351e-33
Prelid1	537.656	2444.3	-2.18329	3.66879e-33
Hadhb	25767.2	5901.3	2.12644	4.2598e-33
Kcnb1	1429.71	264.048	2.4367	4.49154e-33
Ttyh3	215.261	1547.68	-2.8424	5.21525e-33
Ces1d	1619	2.74339	9.18032	5.72554e-33
Cpt2	4349.07	900.066	2.27235	7.80365e-33
Pkia	5750.5	1378.01	2.06089	7.87547e-33
Zdhhc2	81.853	601.58	-2.87685	1.15545e-32
Fam122b	112.837	609.867	-2.43248	1.23211e-32
Gm15543	352.589	30.1514	3.55172	1.34679e-32
Me3	1005.03	194.223	2.37128	1.61623e-32
Ube2s	434.32	2221.48	-2.3538	2.28556e-32
Ccdc9b	648.773	121.354	2.41675	2.29666e-32
Csf1r	1118.84	181.667	2.62279	3.11082e-32
Fmo2	819.677	105.836	2.95459	3.37666e-32
Adgre1	368.796	45.4166	3.02042	3.60059e-32
Mrc1	1213.95	224.722	2.43502	3.96392e-32
mt-Co1	2.33351e+06	557864	2.06452	4.11035e-32
Twf2	2414.26	470.765	2.35789	5.38324e-32
Mastl	17.9542	280.358	-3.93853	6.32159e-32
Tcim	878.233	172.749	2.34499	7.37392e-32
Dhrs3	1110.76	190.184	2.546	7.73395e-32
Sh3bp4	322.705	1330.78	-2.04343	9.28378e-32
Plin5	2084.63	230.771	3.17562	9.68155e-32
Tgfb1i1	363.077	1739.54	-2.25816	1.02195e-31
Tceal8	310.771	1710.89	-2.45863	1.1942e-31
Mad2l1	86.5065	578.124	-2.73345	1.45736e-31
Ror1	140.961	801.824	-2.50313	1.65813e-31
H1fx	5.462	317.561	-5.87649	1.80066e-31
Esco2	22.2288	313.705	-3.80099	1.82728e-31
Uchl1	151.26	777.55	-2.36171	1.87724e-31
9930111J21Rik2	276.028	17.1338	4.00745	2.0387e-31
Atp1a2	11146.1	1332.18	3.06439	2.12543e-31
Gm8995	836.985	171.828	2.28368	2.15342e-31
Ddr1	253.226	1959.4	-2.95003	2.50104e-31
Dpysl3	1115.4	6281.44	-2.49273	3.66084e-31
Ptprf	156.544	914.663	-2.54499	4.97597e-31
Kif2c	7.12374	238.246	-5.03315	5.00829e-31
Slc16a2	242.084	1053.98	-2.12122	5.9114e-31
Trim55	1534.78	5419.01	-1.82042	6.51424e-31
Ankrd23	402.093	44.5721	3.17293	8.01336e-31
Neurl1b	142.578	749.653	-2.39389	9.84785e-31
Arap2	582.357	113.078	2.36495	1.07356e-30
Cirbp	440.004	2363.19	-2.42494	1.1942e-30
Wee1	122.973	757.836	-2.62048	1.20086e-30
Peg10	30.6872	303.538	-3.3031	1.81096e-30
Pimreg	21.8913	315.887	-3.82162	2.25783e-30
Gm45670	366.67	31.0406	3.56101	2.51126e-30
Klhdc8b	99.4261	818.308	-3.03999	2.9509e-30
Shcbp1	15.1702	267.774	-4.12768	3.18096e-30
Deptor	470.205	77.2641	2.60705	3.2732e-30
Inpp4b	1914.55	381.072	2.32999	3.39407e-30
Cd36	50473.3	10851.1	2.2177	4.72062e-30
H2-T24	299.666	28.1527	3.40978	4.7433e-30
Ip6k3	240.782	16.7951	3.83451	4.76938e-30
Fuca2	6852.35	2011.6	1.76824	5.41026e-30
Smc2	159.772	792.773	-2.30729	5.88875e-30
Fbxo32	3013.19	527.363	2.51363	6.17767e-30
Dnajc28	1024.8	134.392	2.92971	7.17164e-30
Vldlr	8187.8	1789.05	2.19437	7.52972e-30
Asf1b	26.058	294.191	-3.48176	7.64329e-30
Lta4h	472.729	1683.95	-1.83296	9.66257e-30
Cd274	275.822	16.963	4.01349	1.09207e-29
Paqr9	1426.63	251.601	2.50332	1.31603e-29
Col5a1	934.657	6158.94	-2.71938	1.38762e-29
Dact3	169.906	1129.96	-2.72975	1.53362e-29
Sybu	221.112	17.0089	3.70287	1.55254e-29
Gm13910	6550.31	1539.72	2.08874	1.72593e-29
Csrp1	965.533	5055.87	-2.3881	1.79724e-29
Cdc25b	83.8493	589.373	-2.80486	1.80914e-29
Cped1	777.225	137.87	2.49537	1.87342e-29
Fmnl1	442.795	68.2603	2.69534	1.87342e-29
Hsdl2	7403.22	1969.39	1.91039	2.28329e-29
Nuf2	23.9267	389.777	-4.01704	2.69024e-29
Csrp2	218.784	1299.2	-2.57288	2.71865e-29
Samd9l	776.585	137.062	2.50255	3.09184e-29
Gm2962	311.83	26.2809	3.57248	3.46035e-29
Ighm	218.103	11.6789	4.23073	3.46035e-29
Ccdc8	122.358	698.178	-2.50825	3.54399e-29
Lnx1	268.321	21.5772	3.63095	4.95184e-29
D830005E20Rik	489.789	91.3329	2.42192	5.11381e-29
Fbxo40	5071.34	1353.29	1.90578	8.10707e-29
Golga4	8413.69	2107.29	1.99721	8.10707e-29
Calr3	253.227	27.7098	3.19141	8.20854e-29
Rgs4	478.199	88.7416	2.43177	8.33287e-29
Cyb5d2	353.953	55.886	2.66114	9.94949e-29
Cachd1	94.4587	518.601	-2.45908	1.01664e-28
Mif	567.201	3942.02	-2.79658	1.06568e-28
Pbk	25.8127	382.168	-3.8786	1.41227e-28
Rassf3	3240.6	1015.36	1.67421	1.50336e-28
Gm14403	316.322	32.1417	3.29997	1.68372e-28
Shroom2	114.634	575.106	-2.32885	2.21661e-28
Zfp618	19.4713	256.14	-3.70993	2.72719e-28
Gnai1	111.03	664.097	-2.57769	3.48289e-28
Pafah1b3	19.7091	250.064	-3.66864	3.55091e-28
Tuba1b	1576.78	7973.09	-2.3376	3.75569e-28
Gid4	1331.28	327.75	2.02116	4.42818e-28
Dlgap5	25.2202	327.049	-3.67017	4.56352e-28
Rrm1	392.358	1777.3	-2.17967	4.61666e-28
Cyp4b1	453.338	80.11	2.50015	4.85234e-28
Mdk	23.547	336.635	-3.81716	5.75424e-28
Fn1	1675.84	10638.6	-2.66576	6.60359e-28
Tk1	85.4386	571.297	-2.73948	8.20343e-28
Sap30	108.749	602.133	-2.46702	9.82169e-28
Oas2	284.619	28.6167	3.32118	9.93105e-28
Igfbpl1	8.23455	248.177	-4.88526	1.06542e-27
Trip13	14.8328	239.144	-3.97667	1.3377e-27
Kntc1	22.4591	304.985	-3.7427	1.58705e-27
Knl1	26.3672	304.497	-3.51317	1.86252e-27
Ushbp1	1366.64	367.538	1.89533	2.08638e-27
Cenpi	15.1477	309.214	-4.31894	2.24426e-27
B3galt2	223.486	7.84921	4.85524	2.41275e-27
Gm45221	4.79465	310.346	-5.9686	2.44504e-27
Cdca5	7.70332	212.806	-4.73593	2.81253e-27
Ndc80	31.6873	322.913	-3.33469	2.96565e-27
Acox1	5173.22	1616.05	1.67842	3.0812e-27
B3gnt5	18.9056	264.826	-3.79249	3.31902e-27
Pak3	5.94773	233.525	-5.25572	3.56026e-27
Crebl2	357.964	53.9534	2.7307	3.8848e-27
Agtpbp1	2354.29	414.782	2.50461	4.37777e-27
Klhdc3	599.075	2358.96	-1.9772	4.41128e-27
Abca8b	680.902	102.591	2.73246	4.7279e-27
2210407C18Rik	227.59	2.30263	6.65023	6.13353e-27
Rps13-ps2	22.1206	227.564	-3.36917	6.6847e-27
Slco5a1	377.052	34.3494	3.46572	6.97811e-27
Vwa8	4454.01	1198.41	1.89379	6.97811e-27
Cd1d1	52.0083	394.081	-2.9134	7.20814e-27
mt-Tc	4638.54	888.622	2.38357	7.96501e-27
C1ra	241.359	30.5922	2.98061	9.64689e-27
Gm9899	343.245	57.7122	2.56998	9.68614e-27
Meg3	221.648	998.162	-2.16921	1.02284e-26
Dtl	20.8454	281.775	-3.74486	1.064e-26
1600014C10Rik	566.739	109.904	2.36455	1.09556e-26
Pde4a	984.62	154.914	2.66656	1.18857e-26
Megf6	92.3661	844.701	-3.18565	1.19822e-26
Plekha7	48.9388	566.745	-3.52396	1.19822e-26
Fasn	415.105	1795.31	-2.11252	1.48389e-26
Pde4dip	26907.8	8278.37	1.70055	1.48839e-26
Mex3a	16.122	234.933	-3.84123	1.55415e-26
Ddah2	231.372	1140.97	-2.29808	1.5866e-26
Prrg1	528.087	73.3531	2.85095	1.93634e-26
C1qc	746.954	133.349	2.48498	2.17909e-26
Gbp2	492.768	79.0423	2.64353	2.2877e-26
Tmem126b	776.874	184.634	2.07275	2.29716e-26
Gm10705	208.18	19.2465	3.43417	2.40875e-26
Cmah	170.957	5.8939	4.85238	2.568e-26
Dsn1	26.7189	252.731	-3.25711	2.82779e-26
Pstpip2	268.094	30.3224	3.13855	2.96333e-26
Olfml2b	148.705	913.058	-2.61295	3.2287e-26
Myo10	1468.44	433.354	1.76018	3.35272e-26
Tgtp2	210.775	2.88105	6.21681	3.67519e-26
Pclaf	29.2304	457.336	-3.94673	3.97312e-26
Ppfia4	67.7377	438.687	-2.69497	4.3839e-26
Cdkn2d	126.093	774.376	-2.62012	4.52141e-26
Ppp1r3c	1431.65	247.356	2.53237	5.09432e-26
Kcne1	232.169	1666.25	-2.84215	5.09448e-26
Ntng2	163.54	7.38602	4.47489	5.73467e-26
Nampt	3523.07	798.979	2.14038	6.90812e-26
Cx3cr1	291.571	23.2601	3.65172	7.32333e-26
Dstn	3220.01	12163.1	-1.9175	7.78424e-26
Dhcr24	67.7373	504.071	-2.88818	8.08601e-26
Kif14	8.91587	214.933	-4.55484	8.16926e-26
Sox11	2.32909	274.822	-6.89273	8.28185e-26
P4ha3	2.76646	248.438	-6.52268	8.54712e-26
Klhdc7a	156.025	8.12046	4.25522	9.56999e-26
Acsl6	179.756	3.69025	5.6091	1.02344e-25
Rassf9	439.669	72.4312	2.60237	1.0914e-25
Gm14327	177.338	12.5565	3.82635	1.26872e-25
Zyx	703.104	3199.81	-2.18502	1.32367e-25
mt-Tn	2590.89	703.666	1.88072	1.39965e-25
Ska3	11.8048	194.204	-4.02854	1.53507e-25
Col1a2	2757.27	12936.7	-2.22979	1.53932e-25
Trim59	70.4468	527.459	-2.89508	1.76018e-25
Ank	3761.75	921.322	2.02914	1.96866e-25
Eprn	8.09234	182.99	-4.49963	2.21908e-25
Chaf1b	13.6142	214.203	-3.95955	2.23956e-25
Dgat2	3766.94	864.359	2.12352	2.68637e-25
Ccl9	429.125	53.0787	3.01856	2.9304e-25
Gpcpd1	4831.55	1039.52	2.21646	3.14565e-25
Rps4l	280.842	1184.78	-2.07788	3.92898e-25
Ephx1	548.017	130.891	2.06513	4.32572e-25
Ptprb	5031.73	1519.75	1.72718	4.77855e-25
Gas2l3	51.6658	488.089	-3.2306	5.11521e-25
Ubxn2a	1622.07	451.851	1.84322	6.41883e-25
Hcn2	420.983	50.673	3.05037	7.32245e-25
Cdkn3	9.65414	185.655	-4.2682	7.45495e-25
Ccdc136	37.456	308.397	-3.03714	8.47404e-25
Sv2a	34.1436	279.834	-3.04737	8.50309e-25
E2f8	22.2033	267.704	-3.58805	9.44847e-25
Per2	70.9659	502.077	-2.82729	1.09333e-24
Rian	307.558	1150.18	-1.90231	1.12918e-24
C1qb	970.859	229.392	2.0823	1.12918e-24
Gipr	9.87301	276.875	-4.79804	1.21087e-24
Cmklr1	359.019	56.7951	2.65925	1.41504e-24
H2afz	500.066	2243.1	-2.16459	1.42613e-24
Gm4739	10.9122	202.169	-4.25745	1.52631e-24
Psme4	6615.24	1818.39	1.86311	1.76407e-24
Slfn5	2879.9	734.909	1.97064	1.77138e-24
Pcbd1	13.3186	191.642	-3.83593	1.92832e-24
Carnmt1	895.301	234.227	1.93363	2.08753e-24
Zdbf2	4.16707	192.507	-5.50886	2.30308e-24
Igf2bp2	154.313	738.636	-2.254	2.42998e-24
Mcm7	210.649	950.567	-2.17558	2.56707e-24
Ifi205	259.197	1.39315	7.51816	2.63616e-24
Creg1	1931.65	472.996	2.02962	3.18803e-24
Irs2	186.667	1177.35	-2.65991	3.19527e-24
S100a1	9202.18	2050.78	2.16566	3.48762e-24
Diaph3	18.4457	275.227	-3.86783	4.54352e-24
Adamts14	23.0724	218.093	-3.2387	5.53705e-24
Hsph1	1229.32	256.52	2.26075	5.53705e-24
C1qa	862.867	128.542	2.74533	7.07671e-24
Cacna1s	148.76	4.77655	4.95234	7.92656e-24
Mb	103594	17739.3	2.5459	7.98224e-24
Ctxn1	8.80769	172.91	-4.33551	8.03997e-24
Zfp568	403.901	1639.12	-2.0189	8.99448e-24
2410002F23Rik	214.44	848.667	-1.98347	9.28032e-24
Gm45884	258.819	28.9202	3.16714	9.44445e-24
C3	1738.74	253.699	2.77838	1.06666e-23
Cyyr1	1514.58	451.845	1.74512	1.27428e-23
Myot	1144.7	15.5791	6.19986	1.43789e-23
Arfgef1	2790.7	870.813	1.68023	1.61663e-23
Ccnd3	574.995	2547.14	-2.14603	1.64463e-23
Gbp5	275.419	29.1399	3.24757	1.75842e-23
Rrad	1979.78	275.699	2.843	1.76562e-23
Slco3a1	1584.24	412.878	1.93985	1.86383e-23
Prmt1	791.224	2422.07	-1.61378	1.86383e-23
Cdca2	15.7731	241.493	-3.89813	2.02799e-23
Mxd3	8.4133	200.441	-4.52467	2.38144e-23
Aqp7	926.266	97.5143	3.24961	2.48931e-23
Prr33	167.267	14.4576	3.53338	2.51479e-23
Aox1	689.959	74.8596	3.2076	2.54619e-23
Nceh1	4519.95	1268.23	1.83356	3.21558e-23
Klf11	323.072	1450.98	-2.16667	3.49145e-23
Hsd11b1	246.221	19.1754	3.68855	3.49834e-23
Cip2a	77.5555	521.721	-2.74872	3.52906e-23
2310022B05Rik	1343.22	4450.19	-1.72832	3.75092e-23
Fancd2	8.20589	179.906	-4.42175	3.94304e-23
Ttc7	375.837	62.8515	2.58182	4.18199e-23
Erbb2	151.455	611.993	-2.01389	4.35479e-23
Fyco1	9113.61	2356.32	1.95128	4.40007e-23
Myh7	2823.59	77082.2	-4.7707	4.67922e-23
Uhrf1	46.753	545.009	-3.52896	5.27902e-23
Tmem140	192.397	22.6804	3.0862	7.1245e-23
Nos2	297.242	34.7395	3.09416	7.1245e-23
Bdnf	184.121	8.05367	4.52583	7.16647e-23
Rnf2	393.23	1348.3	-1.7773	7.21217e-23
Tmem164	694.581	3608.94	-2.37811	7.80701e-23
Ppp1r1a	10.0206	243.669	-4.60535	8.87825e-23
Abcb1a	680.078	178.845	1.92575	9.82447e-23
Cxcl9	172.406	3.05787	5.80164	9.95309e-23
Gm9108	325.76	53.7836	2.59583	1.10497e-22
Chac2	321.807	46.5229	2.78705	1.12459e-22
Cpeb1	255.739	32.3686	2.98843	1.16399e-22
Kif18b	10.6063	217.191	-4.31118	1.22142e-22
Phgdh	16.281	185.093	-3.49204	1.37919e-22
Pltp	331.399	43.8559	2.92097	1.39161e-22
Cdh23	179.136	15.475	3.54171	1.39594e-22
Rnase4	1252.91	304.938	2.03903	1.53749e-22
mt-Nd2	427661	139603	1.61513	1.65806e-22
Nid2	462.723	2135.01	-2.20484	1.73001e-22
Oxct1	27028.9	7493.05	1.85082	2.09401e-22
Atf3	68.0866	418.911	-2.61286	2.17301e-22
Scn7a	930.218	152.265	2.61334	2.2268e-22
Cyfip2	3020.23	684.584	2.14067	2.33794e-22
Lrg1	441.96	63.4711	2.79671	2.35242e-22
Smtnl2	205.839	983.829	-2.25661	2.39771e-22
Casp3	113.061	568.96	-2.32698	2.40442e-22
Clec2d	342.537	50.1189	2.77188	2.53871e-22
Etfdh	11673.1	3854.24	1.59862	2.54024e-22
Cdc25c	4.4282	160.862	-5.13159	2.54024e-22
Csrnp1	143.189	793.457	-2.47107	2.58256e-22
9230112J17Rik	151.389	13.0568	3.53995	2.64772e-22
Slc7a5	105.24	763.512	-2.85433	2.65481e-22
Ptpn13	104.098	486.076	-2.22206	2.74023e-22
Galnt15	1060.64	171.642	2.62864	2.8719e-22
Ajuba	145.573	620.955	-2.08794	2.90196e-22
Wnk1	11935.5	4183.8	1.51229	3.04528e-22
Cd300ld	157.712	5.21178	4.8924	3.72833e-22
Plekha6	1646.87	507.104	1.69891	3.76522e-22
Cacna2d2	41.5657	318.634	-2.93343	3.76778e-22
Adgra2	321.448	1683.27	-2.38692	3.76778e-22
H19	455.018	35211	-6.27378	3.92298e-22
Armcx4	301.372	1475.81	-2.28876	4.09039e-22
Cenpn	31.9513	227.521	-2.83191	4.1542e-22
Ptprc	340.42	41.0699	3.0586	4.23887e-22
Extl1	336.793	29.3229	3.5166	4.66435e-22
Tmem117	289.959	49.2066	2.56074	4.94853e-22
Zfp759	123.016	5.64312	4.44321	5.16099e-22
Cdkn1c	306.954	1118.96	-1.867	6.18728e-22
Cep55	28.3782	280.059	-3.28332	6.68655e-22
Ctsc	1075.13	273.997	1.97223	6.69156e-22
Gm43672	577.484	134.652	2.10032	7.14066e-22
Ttk	12.5037	189.387	-3.88	7.58508e-22
Zfp979	309.546	47.034	2.72208	7.81263e-22
Cebpg	707.536	133.368	2.40997	8.77833e-22
Gm12002	302.59	47.1088	2.68717	8.85319e-22
Fblim1	4273.92	1225.05	1.80231	9.73965e-22
Fgf2	457.485	74.7455	2.61617	1.00294e-21
Tmem35a	104.207	654.019	-2.6483	1.03443e-21
Zwilch	18.3203	186.065	-3.33628	1.04281e-21
C4b	312.99	16.4309	4.24613	1.06733e-21
Cavin4	2406.15	643.446	1.90242	1.11384e-21
Gstk1	942.36	188.78	2.31919	1.173e-21
Lynx1	4125.82	1002.55	2.04056	1.18412e-21
Gm20619	131.33	6.16206	4.40252	1.19764e-21
mt-Rnr1	35973.6	7464.66	2.26882	1.23e-21
Cenpm	3.65268	189.449	-5.75913	1.23443e-21
Agrn	1085.74	3828.8	-1.8176	1.23837e-21
Gbp6	242.999	27.6772	3.13369	1.44215e-21
Lpar4	88.2047	491.142	-2.47024	1.44215e-21
Tuba1c	341.692	1518.97	-2.14954	1.79886e-21
mt-Nd4	331694	100362	1.72464	1.8989e-21
Ifi203-ps	494.464	70.3882	2.81719	1.96709e-21
Gm5529	10.18	171.43	-4.05429	2.03377e-21
Kif15	28.3244	287.283	-3.32205	2.17043e-21
Sfrp1	394.395	1334.88	-1.75772	2.19394e-21
Tenm4	4.16707	165.679	-5.2941	2.65579e-21
Cd276	108.847	546.838	-2.32476	2.71683e-21
H3f3b	2349.36	7251.02	-1.62575	2.8563e-21
Aspm	52.1795	406.519	-2.9567	3.27068e-21
Itga7	2058.12	504.181	2.02898	3.4718e-21
Tedc1	10.8703	165.964	-3.94016	3.50379e-21
B3galnt2	521.385	126.54	2.04355	3.80868e-21
4930578C19Rik	287.326	44.849	2.68294	3.80868e-21
Sod3	523.755	76.1268	2.78061	3.87479e-21
Slc22a3	125.117	4.79865	4.70235	3.89412e-21
Trim12c	399.765	96.0295	2.05878	3.90723e-21
Tlnrd1	287.217	1352.98	-2.23325	4.48468e-21
Ybx3	2050.25	5639.69	-1.45991	4.89512e-21
Maged1	1656.17	5011.8	-1.59737	5.02394e-21
Coq3	1107.08	343.941	1.68613	5.60455e-21
Yipf7	1603.37	457.306	1.81015	5.62816e-21
Kcnk3	3635.36	946.418	1.94135	5.86294e-21
Gpt2	624.604	106.192	2.55318	5.92274e-21
Sorbs1	5827.19	1833.02	1.66849	6.43637e-21
Scrn3	779.96	225.62	1.78862	6.93672e-21
Zfp971	355.455	71.4599	2.3146	8.40187e-21
Aprt	122.885	557.878	-2.18064	8.40187e-21
Espl1	51.4394	359.921	-2.79456	8.40187e-21
Pom121	290.698	1013.45	-1.80036	8.84233e-21
Lig1	67.622	491.685	-2.85539	9.29234e-21
Tango2	1961.93	577.856	1.76284	9.65056e-21
Troap	4.58152	149.048	-5.01428	9.74007e-21
Nmnat1	390.225	84.2631	2.20879	9.85675e-21
Mical2	1707.21	6020.47	-1.81803	1.08782e-20
A530016L24Rik	603.729	95.6508	2.65715	1.18754e-20
Cox8a	1076.67	4250.6	-1.98106	1.19111e-20
Asap3	245.132	43.1382	2.50553	1.25362e-20
Prr11	27.2763	215.401	-2.96858	1.31493e-20
Sox12	229.9	1223.54	-2.40869	1.36258e-20
Dcn	14032.4	3629.77	1.95083	1.36613e-20
Cat	3868.54	1218.31	1.66686	1.4127e-20
Dst	12430	4052.97	1.61671	1.4268e-20
Abracl	187.01	720.061	-1.94615	1.49345e-20
Podn	203.043	20.4836	3.31485	1.51411e-20
Myadml2	466.157	117.497	1.98829	1.51411e-20
Tuba1a	704.662	3521.7	-2.31999	1.62327e-20
Rbm3	798.777	2844.17	-1.83196	1.71146e-20
Svip	685.921	148.553	2.20899	1.78804e-20
Dock8	419.371	104.743	2.00199	2.06695e-20
Selenop	6838.22	2615.15	1.38675	2.16828e-20
Gm11223	3.86008	144.435	-5.22836	2.19973e-20
Abca12	124.116	7.54968	4.02884	2.24925e-20
Phkg1	312.813	20.5598	3.9193	2.40468e-20
Lmod2	8589.89	2368.05	1.85873	2.40705e-20
Rpl22l1	84.2569	542.089	-2.69021	2.47799e-20
Kif26b	87.6613	751.424	-3.09738	2.53835e-20
Klhdc1	510.221	89.2773	2.51201	2.55779e-20
Btnl9	2630.37	589.355	2.15884	2.65449e-20
Gyg	2454.24	6739.39	-1.45728	2.75141e-20
H2-K1	3302.29	500.069	2.72335	3.11543e-20
Ddr2	989.913	314.109	1.65675	3.3643e-20
Tfrc	3558.82	938.997	1.92267	3.37404e-20
Rad51	12.0946	169.418	-3.79195	3.44177e-20
Ecm2	998.569	257.765	1.9535	3.5838e-20
Zbed3	201.64	752.68	-1.898	3.69131e-20
Irgm2	690.337	105.326	2.71155	3.80809e-20
Rpsa-ps10	312.137	1027.48	-1.72017	4.00928e-20
Hk2	3950.01	888.872	2.1513	4.05677e-20
3425401B19Rik	1734.82	449.97	1.94599	4.17564e-20
Bcar1	345.429	1274.36	-1.8812	4.29897e-20
Vasn	173.903	637.116	-1.87068	4.46773e-20
Fsd1l	1830.58	459.041	1.99622	4.83646e-20
Trmt5	566.497	133.419	2.08698	4.98904e-20
Gm30970	218.18	34.6432	2.65583	5.04952e-20
Cecr2	433.991	81.1048	2.41999	5.04952e-20
Gm33609	148.655	5.74893	4.70572	5.13437e-20
Fam107b	150.772	642.853	-2.08772	5.3361e-20
Rplp1	3160.39	10080.5	-1.67326	5.3937e-20
Rgcc	739.585	128.101	2.5298	6.08589e-20
Myh10	1042.4	3619.56	-1.79544	6.14425e-20
Mfap3l	300.525	49.4098	2.60445	6.6208e-20
Bves	1339.83	3771.69	-1.49362	6.89417e-20
Shld1	270.5	45.5316	2.57175	7.26429e-20
Ppp1r14b	273.181	1347.58	-2.30228	7.37046e-20
Tmem158	18.1473	175.786	-3.27804	7.96394e-20
Ttc32	265.77	44.3213	2.58257	7.96394e-20
Gm30735	147.972	4.72812	4.9555	8.3168e-20
Gpd1	590.207	85.1015	2.79234	8.6909e-20
Trim28	871.478	2602.88	-1.57814	9.16932e-20
Ogdh	32506.7	9412.27	1.78806	9.88872e-20
Tspan6	219.208	736.684	-1.74728	9.90319e-20
Kif1a	32.3514	317.489	-3.283	1.02682e-19
Mdfi	14.2109	181.704	-3.65264	1.08043e-19
Pmf1	121.361	548.326	-2.17516	1.08043e-19
Cdk2	211.765	797.838	-1.91451	1.25333e-19
Ppia	2826.82	9670.66	-1.77409	1.3264e-19
Hfe	1010.37	301.717	1.74344	1.35273e-19
Mgl2	255.201	0.844469	8.23447	1.47066e-19
Vim	5312.56	23084.2	-2.11924	1.47997e-19
Gm8430	44.704	277.394	-2.63395	1.5267e-19
Mms22l	30.2011	215.257	-2.84621	1.73936e-19
Mmp14	411.02	1873.5	-2.18647	1.79574e-19
Ralgps2	205.749	873.998	-2.08807	1.85502e-19
Abhd18	1580.79	337.679	2.22637	1.90861e-19
Col4a5	664.718	2168.39	-1.70471	1.97223e-19
Ms4a4d	211.272	22.3897	3.24553	2.28786e-19
Ddc	66.7214	2677.01	-5.32769	2.29521e-19
Nkx2-5	516.672	2456.98	-2.24901	2.37398e-19
Arxes2	3.64121	138.148	-5.30579	2.45947e-19
Fbxl22	771.083	2677.96	-1.79593	2.49832e-19
Eif4ebp1	651.931	2337.26	-1.84163	2.58483e-19
Cdk18	287.831	57.7308	2.3207	2.62225e-19
Zcchc3	128.96	551.332	-2.09482	2.69696e-19
Hmgn2	853.439	2583	-1.59839	3.08161e-19
Incenp	84.0624	500.625	-2.56708	3.10955e-19
Bend4	50.6503	306.563	-2.58726	3.18412e-19
Pdp2	615.812	115.031	2.4189	3.19905e-19
Ar	134.3	8.88708	3.92955	3.21805e-19
Intu	759.92	197.472	1.94306	3.42567e-19
Ccne1	15.8551	178.779	-3.47984	3.46439e-19
Mavs	994.566	328.796	1.59617	3.56687e-19
Fam84b	336.989	77.325	2.12404	3.65735e-19
Sh3rf2	413.582	94.9879	2.12096	3.73521e-19
Cd300lg	2170.39	749.543	1.53409	3.86891e-19
Mis18bp1	31.1335	315.937	-3.32314	4.15807e-19
Hspa5	11187.2	4534.29	1.30286	4.2835e-19
Ifi207	263.121	45.8534	2.51895	4.39275e-19
Clec3b	528.964	131.563	2.00674	4.62211e-19
Map3k1	540.103	158.296	1.77169	4.90182e-19
Gpr22	894.134	173.505	2.36385	5.17413e-19
Smc4	528.433	1913.29	-1.85497	5.21855e-19
Kifc5b	12.1484	161.245	-3.71874	5.72385e-19
Egln1	8198.81	2643.07	1.63299	6.01686e-19
Samd12	144.082	6.90625	4.36447	6.43274e-19
Tusc3	399.607	1280.34	-1.67991	6.44942e-19
Rpl7a	287.903	1077.22	-1.90155	6.8158e-19
Ammecr1	392.583	1284.33	-1.71174	7.34449e-19
Rilpl1	2256.9	520.475	2.1156	7.46753e-19
Mthfd1l	14.5086	175.553	-3.56896	7.76399e-19
Col26a1	7.54929	158.173	-4.4196	7.88086e-19
Ell2	298.444	62.8626	2.24931	8.5209e-19
Tgoln1	2309.27	891.759	1.37271	8.55663e-19
Phyh	9312.09	3306.51	1.49365	8.86563e-19
Blm	53.2928	288.116	-2.43981	8.87537e-19
Itgb2	203.324	27.6985	2.87165	8.88988e-19
1810014B01Rik	154.788	17.5507	3.13934	8.90253e-19
Ndufab1	4512.25	1501.13	1.58792	9.24374e-19
Zfp60	247.86	42.6371	2.53645	9.28184e-19
Gm13680	56.8273	287.497	-2.33733	9.32574e-19
Zfp106	10900.9	3731.86	1.54639	9.85714e-19
mt-Nd6	170816	45344.2	1.91346	1.05481e-18
Ms4a6b	193.941	27.4675	2.82662	1.28774e-18
Pla2g5	396.523	37.3605	3.4026	1.3468e-18
Kmt5c	122.967	539.597	-2.13314	1.37259e-18
Foxo6os	121.152	1.93419	5.93996	1.4158e-18
mt-Cytb	622342	210704	1.56249	1.51455e-18
Mybl2	11.9127	180.994	-3.8987	1.53819e-18
Abca9	792.681	238.512	1.73244	1.56513e-18
Ttc39b	591.423	162.244	1.86645	1.57028e-18
Acadm	19552.1	6483.22	1.59248	1.58339e-18
Rpl39	937.963	3586.83	-1.9346	1.7312e-18
Gm11361	31.5562	266.288	-3.07585	1.74687e-18
Lox	207.211	949.472	-2.19453	1.80173e-18
Chordc1	1101.89	308.079	1.83904	1.88201e-18
Aldh1a1	518.397	98.8117	2.39463	1.89288e-18
Ifngr2	2666.09	1049.15	1.34538	1.89897e-18
Jund	199.632	1277.9	-2.67579	1.91918e-18
Mpeg1	473.744	114.666	2.04842	1.92866e-18
4930452B06Rik	34.1518	251.348	-2.88465	2.22965e-18
Frem1	17.0222	234.922	-3.7605	2.30233e-18
Sardh	115.622	476.757	-2.03911	2.32208e-18
Slco2b1	414.448	89.2056	2.21827	2.32208e-18
Arhgap1	441.189	1485.71	-1.75009	2.41503e-18
Acad12	1047.18	200.359	2.38469	2.46906e-18
Prdx4	285.579	956.209	-1.7422	2.48252e-18
Spdl1	12.7391	139.951	-3.46008	2.56259e-18
Fgd4	1030.76	244.495	2.07507	2.74994e-18
Tecr	4895.51	1333.51	1.87595	2.8338e-18
Gpsm2	50.3254	273.941	-2.44335	3.06553e-18
Itgbl1	313.174	44.3363	2.81888	3.52483e-18
Gm4950	136.449	12.0989	3.48919	3.55391e-18
Coa5	3827.81	1464.41	1.38595	3.55821e-18
Mmp3	125.901	1.97709	5.99347	3.56779e-18
Prkag2	518.866	1543.36	-1.57202	3.93345e-18
Enpp4	942.152	322.328	1.54765	3.97347e-18
Rom1	201.022	35.4674	2.50149	4.08894e-18
Igip	183.054	25.6001	2.84135	4.31347e-18
Galk1	95.2074	587.832	-2.62575	4.31347e-18
Clec7a	119.713	10.786	3.47634	4.66612e-18
Mettl7a1	589.891	158.612	1.89344	5.11399e-18
Prlr	182.353	24.0476	2.92976	5.28443e-18
Hmgn1	653.321	1777.36	-1.44343	5.32452e-18
Lrrc3b	339.979	68.0986	2.32121	5.3709e-18
Fv1	214.815	33.2186	2.69841	5.39713e-18
Rbpms2	438.118	1481.94	-1.75859	5.9815e-18
Igsf1	289.294	56.9893	2.34016	6.0402e-18
Sgcb	2906.41	1044.02	1.47687	6.60729e-18
Irx4	332.823	1203.39	-1.85482	6.8035e-18
Cdt1	35.5055	312.685	-3.12462	6.84164e-18
Pif1	5.60421	120.881	-4.39773	7.03758e-18
Kcnj3	892.247	160.577	2.47373	7.22873e-18
Clspn	20.6269	209.458	-3.327	7.82879e-18
Gm5776	201.846	31.9332	2.65418	8.53624e-18
Gm39214	207.822	29.6869	2.80807	8.82091e-18
Lyrm7	422.936	115.406	1.87215	9.85581e-18
Get4	468.977	1415.3	-1.59251	1.00561e-17
Kif21a	678.974	180.586	1.909	1.07208e-17
Igsf3	182.587	626.663	-1.77949	1.08636e-17
Phf11d	399.519	101.234	1.98197	1.1027e-17
E2f7	41.2766	277.705	-2.73678	1.17896e-17
Pabpc1	2400.02	6231.74	-1.37638	1.20331e-17
Akr1c14	340.148	68.6847	2.3098	1.23595e-17
Tmem108	74.1554	449.542	-2.59744	1.29333e-17
Ska1	8.19443	145.01	-4.1131	1.30254e-17
Abcb1b	200.908	26.026	2.9542	1.39403e-17
Farp1	306.47	971.813	-1.66337	1.40995e-17
Parp14	972.901	284.338	1.77467	1.48463e-17
Bmp10	0	382.676	-10.8079	1.49428e-17
Clic1	582.527	2063.31	-1.82334	1.50109e-17
Cbx7	269.362	48.2606	2.48171	1.51744e-17
Cd53	252.44	40.0649	2.66191	1.54697e-17
Gm28439	5870.36	1117.09	2.39375	1.60468e-17
Col23a1	41.5779	297.058	-2.82262	1.63497e-17
Arhgef39	7.93294	121.03	-3.96079	1.6467e-17
C330018D20Rik	452.238	101.851	2.15006	1.70049e-17
Hddc2	47.7885	264.541	-2.47273	1.75887e-17
BC004004	2444.94	894.887	1.44965	2.04691e-17
Cenpa	494.039	1400.42	-1.5031	2.0861e-17
Sirpa	732.574	244.413	1.58321	2.10254e-17
Ppp1r3a	4409.88	1467.21	1.58742	2.2897e-17
Rassf4	470.755	138.762	1.76319	2.31279e-17
Mmaa	664.911	144.5	2.19945	2.4225e-17
Gm31013	122.11	11.6007	3.39589	2.4974e-17
Sfrp2	59.2957	512.315	-3.10557	2.63452e-17
Gm45716	163.69	647.482	-1.98601	2.75762e-17
Gm10222	1211.17	290.298	2.05955	2.75762e-17
Spc24	49.4442	279.347	-2.50408	3.00286e-17
Wfs1	1626.51	459.458	1.82303	3.21452e-17
Wfdc17	201.679	0.903953	7.88813	3.22023e-17
Abl1	833.709	2266.1	-1.44236	3.26357e-17
Clec16a	1140.48	378.596	1.58995	3.27247e-17
Mterf2	343.253	68.3949	2.32552	3.30082e-17
Slc6a17	44.1624	303.187	-2.78256	3.36358e-17
Nudt12	378.907	77.4877	2.28767	3.44347e-17
Otud6b	1959.46	680.488	1.52585	3.49658e-17
Hnrnpa0	1162.33	5615.66	-2.2719	3.54782e-17
Cytl1	320.09	77.2867	2.05197	3.5932e-17
Mpc1-ps	3485.58	1150.08	1.59932	3.70033e-17
Ccnf	22.2152	174.857	-2.95959	3.77661e-17
Aldoc	1.09362	255.499	-7.79358	3.89629e-17
Tmem98	248.866	817.649	-1.71488	4.15923e-17
Rcan2	7784.28	3045.28	1.35393	4.41749e-17
Gm10727	103.422	5.78631	4.18272	4.50574e-17
Hnrnpa1	1948.37	5047.47	-1.37348	4.56514e-17
Spry2	250.463	735.462	-1.55372	4.73282e-17
Tbx20	2547.25	6052.17	-1.24852	4.91362e-17
Il15	373.983	81.7725	2.19345	4.93851e-17
Stradb	1059.77	336.649	1.65501	5.70374e-17
Gm14303	33.1782	247.608	-2.88813	5.76991e-17
Hibch	1971.62	566.411	1.79907	6.59009e-17
Trim35	2057.45	4965.05	-1.2707	7.02678e-17
Mtm1	624.174	183.273	1.76734	7.04147e-17
Il18bp	178.906	27.2538	2.71893	7.1505e-17
Rbbp4	1300.69	3223.01	-1.30932	8.0129e-17
Zfp874b	181.271	30.418	2.57318	8.76237e-17
Aqp1	6361.53	1962.92	1.69612	8.79341e-17
Cd86	129.372	16.1928	3.00093	8.95783e-17
Nr1h3	204.548	23.369	3.12226	8.98854e-17
C3ar1	257.289	40.7049	2.66735	1.00792e-16
Cyth4	238.376	32.0967	2.89726	1.05143e-16
Eif4e3	738.901	250.269	1.56079	1.05859e-16
Col3a1	6759.18	25001.5	-1.88694	1.0802e-16
Arhgap33	14.2224	165.02	-3.51453	1.08497e-16
Gm13456	57.5913	273.935	-2.24442	1.11569e-16
Bora	52.3106	246.037	-2.23677	1.13323e-16
Ube2ql1	193.215	24.1664	2.98909	1.16932e-16
Perm1	3659.52	1038.41	1.81704	1.21762e-16
Hpgds	142.064	17.2749	3.04231	1.24831e-16
Eppk1	3.34605	118.371	-5.10274	1.3111e-16
Ptprd	206.8	989.109	-2.25758	1.33059e-16
Igf2bp1	1.08215	224.309	-7.60464	1.34314e-16
Tra2b	725.824	1865.62	-1.3618	1.40076e-16
Gpm6b	579.282	148.527	1.96407	1.40076e-16
Phospho2	540.437	156.753	1.78651	1.4079e-16
Rtn4rl2	18.968	178.92	-3.25597	1.44063e-16
Tmem97	75.8956	356.059	-2.22845	1.51469e-16
Tsc22d2	579.292	1614.56	-1.47815	1.52616e-16
Bcl11a	56.3304	258.735	-2.19597	1.55607e-16
Bfar	1148.94	401.254	1.51728	1.61291e-16
Heph	90.9232	342.282	-1.91214	1.74022e-16
Wdr62	31.0057	187.398	-2.59181	1.7414e-16
Tox2	22.439	162.852	-2.86262	1.77113e-16
Ncs1	147.858	607.858	-2.0381	1.86738e-16
Klhl31	2268.98	781.533	1.53791	1.96679e-16
Ly6e	3579.87	1348.96	1.40815	2.05842e-16
Vti1b	1286.99	433.237	1.57004	2.34642e-16
Cdkl2	170.565	19.742	3.10966	2.40801e-16
Cdkn2c	214.396	722.267	-1.7529	2.48426e-16
Rpl10a-ps1	41.5653	224.444	-2.43247	3.01058e-16
Optn	1711.26	457.603	1.90235	3.04e-16
Sdc1	139.971	514.607	-1.87541	3.04411e-16
Slc25a5	3695.25	9922.94	-1.42527	3.14414e-16
Pkmyt1	38.7143	203.123	-2.3887	3.24841e-16
Col4a4	412.8	92.4241	2.16274	3.39914e-16
A430046D13Rik	219.643	43.224	2.34455	3.50795e-16
Dnajb4	2301.82	952.698	1.27252	3.61184e-16
Evl	268.634	983.351	-1.86955	3.67465e-16
Cpa1	1.60765	163.715	-6.7269	3.88914e-16
Prdm1	147.563	12.5022	3.55169	4.18957e-16
Tbc1d4	2164.44	580.792	1.89801	4.23074e-16
Srgn	1000.55	167.071	2.58408	4.5058e-16
Abcc4	408.707	112.006	1.86808	4.57149e-16
Mbtd1	350.74	1060.57	-1.59682	4.64341e-16
Il10ra	128.626	15.0955	3.09778	4.72727e-16
Gbp7	604.173	169.699	1.83388	4.75551e-16
Lilrb4a	149.134	13.0087	3.53476	5.11233e-16
Epas1	7099.53	2494.89	1.50867	5.11233e-16
Cnn1	63.3184	374.143	-2.57113	5.16831e-16
Zfp874a	178.259	31.7082	2.48974	5.18407e-16
Rhbdl3	202.279	27.3946	2.88329	5.21944e-16
Rfc5	71.0303	331.941	-2.22045	5.28294e-16
Maob	734.216	163.331	2.16725	5.57407e-16
Slc36a2	241.682	27.0014	3.15839	5.6362e-16
Acan	9.3647	137.812	-3.85608	5.65404e-16
Vps13c	1287.26	433.326	1.56991	5.67607e-16
Mcm5	85.1664	536.526	-2.64857	5.92222e-16
Gap43	2.61888	112.058	-5.38325	6.37476e-16
Rangap1	403.62	1388.96	-1.78173	6.5588e-16
D330025C20Rik	55.4797	432.225	-2.9531	6.74093e-16
Plet1os	202.92	0	10.3426	6.82332e-16
Adamts5	1116.54	394.054	1.50308	6.9991e-16
Abcc1	635.143	206.897	1.61754	7.00559e-16
Apod	102.81	7.43787	3.80156	7.02779e-16
Art5	177.615	27.8914	2.6678	7.02779e-16
Kcnj8	833.567	231.668	1.84581	7.2229e-16
Gm15934	4.7291	113.62	-4.61067	7.3011e-16
Lilra5	87.9719	2.52024	5.11654	7.36569e-16
Gm44386	445.78	113.89	1.9674	7.72158e-16
Zfp982	115.903	8.65467	3.73418	7.77041e-16
E130308A19Rik	101.835	365.179	-1.84624	7.84681e-16
Saraf	3922.64	1464.8	1.42089	8.20379e-16
Marf1	1321.1	503	1.39297	8.49963e-16
Serpinb9	566.927	170.082	1.73773	9.16649e-16
Mpzl1	297.076	967.491	-1.7012	9.66522e-16
Car4	496.005	94.4826	2.39516	9.67971e-16
Hist1h2be	126.701	12.7815	3.29823	1.02731e-15
AC161607.1	96.3637	4.58104	4.40254	1.03957e-15
Pdpr	1854.81	669.224	1.47018	1.06645e-15
Dysf	1907.22	704.799	1.43582	1.06652e-15
Tbc1d1	472.966	1347.51	-1.51017	1.06725e-15
Il10rb	1141.36	379.755	1.58658	1.13682e-15
Nov	88.122	327.027	-1.89364	1.15679e-15
Mrgprh	106.076	1.41736	6.22646	1.16293e-15
Mill2	234.335	29.6426	2.98952	1.19403e-15
Lgr6	842.649	203.222	2.05062	1.20269e-15
Dock9	1793.45	611.374	1.55288	1.22196e-15
Coq8a	7775.4	2875.16	1.43515	1.22882e-15
Pdzrn3	828.337	2807.23	-1.76097	1.23298e-15
H2-T23	495.916	119.555	2.05521	1.26079e-15
Ccdc34	94.4233	373.152	-1.97938	1.26983e-15
C1qtnf6	228.839	1193.97	-2.37937	1.34897e-15
Wtip	82.2853	461.559	-2.48175	1.38276e-15
Tbx18	118.8	471.275	-1.98686	1.39923e-15
Plin4	3118.7	934.907	1.7377	1.43612e-15
Ppib	373.482	968.682	-1.37462	1.48514e-15
Mmachc	1159.13	375.916	1.62353	1.58201e-15
Gm17281	232.939	49.186	2.23942	1.58291e-15
Gm8113	42.5114	295.312	-2.80927	1.60884e-15
Maf	406.2	118.246	1.78126	1.67739e-15
Rpl6	3618.39	8162	-1.17358	1.68285e-15
Olfr1396	143.616	9.52288	3.92959	1.68534e-15
Nedd1	972.004	318.661	1.60882	1.68534e-15
Cthrc1	9.70823	138.569	-3.80961	1.77379e-15
Dnajb2	940.588	279.883	1.7475	1.86568e-15
Nepn	86.2081	2.74891	4.94066	1.93169e-15
Adamts12	137.414	479.287	-1.80056	1.93447e-15
Coq9	7517.91	2474.88	1.60275	1.93905e-15
Oip5	6.64983	125.516	-4.19832	1.96016e-15
Stk39	1572.72	4114.67	-1.38814	2.0954e-15
G0s2	407.937	103.335	1.98079	2.13172e-15
Gm14117	656.598	210.679	1.63871	2.20159e-15
Erf	146.529	660.423	-2.17019	2.24263e-15
Sqle	57.3707	263.801	-2.19424	2.31299e-15
Rtl3	12.9411	150.48	-3.50827	2.36245e-15
Plk4	74.6701	310.575	-2.05346	2.43162e-15
Ticrr	1.45434	146.01	-6.57366	2.44796e-15
Lgr4	633.685	1642.31	-1.37426	2.45228e-15
Gm10282	166.728	851.077	-2.34947	2.5455e-15
Cenpl	33.4709	185.391	-2.46797	2.57354e-15
Prex2	1126.42	402.247	1.48583	2.60304e-15
Myoz2	14337	4623.83	1.63258	2.6411e-15
Ak4	743.245	195.481	1.92575	2.64581e-15
Klhl34	127.633	5.55942	4.50986	2.6922e-15
Ccr2	135.972	9.60105	3.84355	2.70824e-15
Lpar3	4.01948	502.765	-6.93148	2.75769e-15
Hmgn3	88.2921	368.355	-2.0573	2.80055e-15
Col6a6	109.332	580.168	-2.40603	2.90231e-15
Robo1	73.9856	386.883	-2.3837	2.96397e-15
Abhd4	730.883	1982.49	-1.43933	3.11697e-15
Cyp39a1	189.353	629.188	-1.73592	3.13086e-15
Usp6nl	217.535	665.54	-1.61203	3.14891e-15
Igf2os	1.96837	121.614	-5.97794	3.17288e-15
Zfp950	695.604	217.121	1.68019	3.2058e-15
Traip	14.6082	133.36	-3.16702	3.28771e-15
Epha4	762.383	205.066	1.89312	3.37326e-15
Lamb1	2494.63	6718.18	-1.42903	3.37465e-15
Ston2	172.669	19.5406	3.13676	3.38354e-15
H1f0	1436.59	4889.62	-1.767	3.38541e-15
Hfe2	3012.3	590.703	2.34981	3.72458e-15
Kpna3	2049.51	785.563	1.38347	3.73075e-15
Tspan18	399.523	1359.7	-1.76513	3.84917e-15
Mcf2l	1449.79	426.43	1.76489	3.979e-15
Gal3st2c	145.454	14.2655	3.35269	4.07072e-15
Lsm4	471.978	1174.99	-1.31563	4.1474e-15
Cep72	30.622	197.753	-2.68625	4.28526e-15
Plppr1	0	212.905	-9.96185	4.50186e-15
Siah1a	359.551	991.843	-1.46371	4.7555e-15
Senp8	153.013	23.6507	2.69796	4.76786e-15
Uty	708.335	209.939	1.75454	4.77625e-15
Ldha	9014.14	22102.8	-1.29399	4.79396e-15
Ankrd33b	732.051	216.987	1.75389	4.8077e-15
Chka	168.738	691.703	-2.03903	4.82024e-15
Hist1h1c	1059.88	3473.28	-1.71238	4.88526e-15
Ktn1	6231.36	2387.69	1.38387	4.90462e-15
Pirb	97.8499	6.84839	3.84659	4.97116e-15
Rpl3	3313.96	8936.38	-1.43091	5.07071e-15
Nlrc5	164.605	12.497	3.72519	5.15679e-15
Zfp711	23.711	163.835	-2.79412	5.25217e-15
Gm8116	379.13	94.6396	2.00375	5.30797e-15
Shb	324.534	1176.7	-1.85713	5.31489e-15
AI506816	362.337	1222.38	-1.75247	5.31489e-15
Sppl3	377.722	1053.63	-1.47855	5.39825e-15
Id2	217.53	671.899	-1.62403	5.4166e-15
Glipr2	132.467	491.651	-1.88767	5.50858e-15
Pld4	186.227	38.155	2.28874	5.55376e-15
Zfas1	63.3911	283.492	-2.15688	5.62693e-15
Lrrc39	2482.51	993.682	1.32091	5.6341e-15
Zfp719	182.268	36.8235	2.30697	5.8254e-15
Usp11	92.9797	329.45	-1.82592	6.17312e-15
Col14a1	502.577	1552.73	-1.62579	6.20674e-15
Fam174b	3094.34	1057.27	1.54896	6.52317e-15
Gria1	3.26939	100.751	-4.87613	6.59603e-15
Pcca	1351.74	497.795	1.44053	6.88712e-15
Sapcd2	6.99299	104.426	-3.90982	7.20655e-15
Irf2bp2	666.548	2317.4	-1.79825	7.2573e-15
Mindy2	1655.89	531.688	1.63917	7.2573e-15
B230118H07Rik	964.333	352.533	1.45155	7.33361e-15
Sf1	1150.18	3160.25	-1.45791	7.42138e-15
Uqcc1	2648.73	1059.47	1.32155	7.71714e-15
Igfbp6	278.643	63.2468	2.14295	8.17159e-15
Zfp366	549.754	191.073	1.52476	8.17712e-15
Haus4	65.9921	281.273	-2.09257	8.66956e-15
Lockd	2.96813	112.856	-5.20685	9.31873e-15
Itga5	926.391	2779.45	-1.58409	9.34445e-15
Slc25a20	2879.33	1005.27	1.51788	1.03014e-14
Pole	50.6438	227.384	-2.16483	1.03235e-14
Mcrs1	634.228	1747.93	-1.46268	1.06671e-14
Slc35e1	1896.14	680.335	1.47804	1.0885e-14
Khsrp	386.025	1357.58	-1.81267	1.10575e-14
Bex4	5.82236	417.874	-6.2093	1.11961e-14
Dhrs4	1107.69	408.355	1.43861	1.12467e-14
Kcnv2	231.353	0.548678	8.67627	1.12707e-14
Nasp	409.854	1072.99	-1.38945	1.14585e-14
Mfsd4b3	93.0101	4.26103	4.44891	1.16489e-14
Eif5a2	77.4011	367.698	-2.24012	1.20478e-14
Arhgap19	86.063	326.591	-1.92619	1.22885e-14
Ucp3	2321.99	24.4048	6.57118	1.25767e-14
Wasf1	6.54415	98.7514	-3.91558	1.27337e-14
Nbeal1	2362.22	792.788	1.57535	1.30203e-14
Trim5	118.142	15.3986	2.93378	1.33247e-14
Kcnq5	7.11801	101.934	-3.81203	1.34622e-14
Fabp5	684.762	2251.54	-1.71653	1.39441e-14
Cnn3	926.731	2633.56	-1.50599	1.40246e-14
Plin2	1373.05	488.443	1.49182	1.42893e-14
Gpr157	920.372	329.444	1.48148	1.43654e-14
Tmem204	901.775	315.64	1.51458	1.44086e-14
AL805899.2	125.038	0.903953	7.19603	1.48664e-14
Snx13	1932.43	736.156	1.39218	1.51631e-14
Gbp4	603.188	128.227	2.23471	1.52832e-14
Tmem41a	172.272	526.676	-1.61473	1.54802e-14
Il16	182.038	36.9893	2.29817	1.57853e-14
Btg3	246.653	871.78	-1.8204	1.57931e-14
Hnrnpf	1022.18	2503.34	-1.29223	1.61026e-14
Ago4	298.951	73.0183	2.0338	1.71696e-14
Trmt1l	420.248	122.517	1.77978	1.75992e-14
Sec14l5	80.2012	2.62816	4.96874	1.81255e-14
Bach2	124.514	434.362	-1.79825	1.8259e-14
A2m	6.49615	117.886	-4.17274	1.9482e-14
Capn10	81.8848	294.22	-1.84681	2.00251e-14
Clec12a	82.4376	2.02552	5.37299	2.04228e-14
Synj2	1081.59	387.819	1.47911	2.04228e-14
Cdh19	159.845	22.3939	2.8414	2.06361e-14
Zfp985	80.275	2.27288	5.15105	2.07462e-14
Tmem2	429.895	1110.91	-1.37034	2.12871e-14
Sdhaf2	1097.63	437.656	1.32645	2.13445e-14
F830016B08Rik	318.178	4.15311	6.24819	2.15822e-14
Epm2a	620.59	189.138	1.71282	2.20949e-14
E2f6	1930.53	757.073	1.35021	2.2149e-14
Csde1	11261.5	4389.21	1.35932	2.32084e-14
Cxcl14	115.86	1.09736	6.68338	2.32813e-14
Laptm5	539.367	169.748	1.66811	2.33438e-14
Clca3a1	43.4005	1061.98	-4.60952	2.37498e-14
Grik5	80.4613	442.748	-2.45877	2.39425e-14
Hist1h4h	173.406	34.9111	2.31143	2.45874e-14
H3f3a	948.015	3540.09	-1.90061	2.49961e-14
Kitl	2797.41	1006.72	1.47455	2.53097e-14
Gli3	64.4414	283.819	-2.14307	2.69896e-14
Nrep	659.018	2430.69	-1.88149	2.71402e-14
Rara	167.589	562.96	-1.74559	2.78238e-14
Kdr	6599.41	2624.92	1.33005	2.84893e-14
Klhl38	235.627	25.7295	3.18594	2.90883e-14
H2-Q6	630.788	6.78338	6.5392	3.03879e-14
Nacc2	494.425	157.523	1.65028	3.10447e-14
mt-Atp8	1127.39	31.829	5.14619	3.10447e-14
Fzd5	92.6057	357.03	-1.94612	3.12577e-14
Aff2	26.8898	161.236	-2.59218	3.25558e-14
Snrk	2220.5	888.602	1.32105	3.46616e-14
Irf2bpl	574.208	1805.63	-1.65271	3.52793e-14
Srf	998.696	2979.29	-1.5763	3.58326e-14
Fam208a	713.132	213.445	1.7414	3.70478e-14
Mtr	2484.09	850.13	1.54671	3.70478e-14
Podxl2	63.8719	283.973	-2.15248	4.04567e-14
Lss	51.1518	220.694	-2.11191	4.16016e-14
Adamts17	19.7435	140.982	-2.84024	4.19967e-14
Trdn	6842.71	2766.12	1.30671	4.28165e-14
Ifngr1	1322.65	559.389	1.24158	4.8867e-14
Kcnj2	975.027	275.045	1.82476	4.94957e-14
Fam220a	1265.14	530.549	1.25331	5.18183e-14
Rnaseh2b	126.107	400.728	-1.66924	5.21566e-14
Gvin1	110.841	10.8175	3.3455	5.73899e-14
Acyp2	619.569	176.848	1.80666	5.84259e-14
Gm12519	77.3087	1.92313	5.29355	5.90786e-14
Bckdha	872.307	301.18	1.53317	6.0476e-14
Slf1	688.363	208.626	1.72272	6.0498e-14
Kcnj11	1724.87	626.82	1.46002	6.05254e-14
B4galt2	68.6185	278.98	-2.02162	6.08171e-14
Kif20b	52.3199	255.408	-2.27604	6.08171e-14
Pptc7	2821.83	860.024	1.71428	6.24092e-14
Usp22	653.726	1539.72	-1.23542	6.28216e-14
Mcm6	297.276	1026.6	-1.7866	6.33101e-14
4930579G24Rik	29.8526	173.427	-2.53496	6.46055e-14
Suv39h1	80.3169	286.947	-1.84033	6.48029e-14
Ago2	1337.28	3284.37	-1.29646	6.92688e-14
Cenpk	5.37388	96.808	-4.16694	6.93632e-14
Tmem182	4025.52	1574.2	1.35435	6.93632e-14
2810025M15Rik	271.858	764.256	-1.4917	6.93879e-14
Rps19	1252.5	3788.44	-1.59606	7.08106e-14
Ctdsp2	1849.71	4970.49	-1.4259	7.08106e-14
Ldb1	478.926	1335.81	-1.4791	7.12379e-14
Rasa4	178.811	29.2593	2.61611	7.12379e-14
Dock2	126.889	18.3302	2.79064	7.1831e-14
Ptov1	1075.62	2870.21	-1.41659	7.29573e-14
Gsta3	84.7595	3.83896	4.50678	7.4939e-14
Shtn1	124.55	16.4028	2.92737	7.67352e-14
Ndn	112.577	506.249	-2.16501	7.74053e-14
D3Ertd751e	537.348	156.857	1.77563	7.80538e-14
Rps20	1847.07	4490.72	-1.28151	7.91812e-14
Rrm2b	875.787	285.441	1.61683	8.00587e-14
Nabp1	1216.35	389.435	1.64413	8.05773e-14
Lrrc17	41.7029	230.624	-2.46842	8.07318e-14
Pigg	378.771	110.444	1.77793	8.14371e-14
Ankrd63	37.5473	214.302	-2.51532	8.23445e-14
Apol10b	191.609	0.548678	8.40876	8.27056e-14
Uap1	951.439	345.196	1.46322	8.40598e-14
Pgk1	5367.47	13840.9	-1.36677	8.53652e-14
Nckap1l	263.019	62.0679	2.08746	8.6253e-14
Eif5b	1779.75	765.019	1.21785	8.70243e-14
Sgo1	15.1362	167.827	-3.44352	9.49177e-14
6530402F18Rik	85.0285	6.17864	3.77772	9.53835e-14
Rbpms	2212.93	5283.72	-1.25572	9.90841e-14
Rap1gap2	1585.11	450.58	1.81383	9.99151e-14
Acsl1	18842.3	7656.57	1.29918	9.99187e-14
2610021A01Rik	192.733	37.0062	2.3831	1.0007e-13
Kctd21	84.4632	6.76258	3.63838	1.0191e-13
Mcm2	145.209	637.292	-2.13146	1.03487e-13
2310039L15Rik	80.1669	1.67578	5.56358	1.06865e-13
Zfp628	88.4877	426.846	-2.26644	1.07346e-13
Nkiras1	479.097	168.651	1.50628	1.07482e-13
Fas	377.768	81.0018	2.22347	1.07932e-13
Osgepl1	859.327	245.051	1.8093	1.117e-13
Cttn	720.043	1903.02	-1.40157	1.16702e-13
Akr1b3	3114.64	1243.62	1.3241	1.19086e-13
Nt5c1a	176.079	27.3398	2.6812	1.19189e-13
Slc25a34	2509.86	133.878	4.22864	1.23187e-13
Gfra1	141.079	24.3022	2.53578	1.23369e-13
Atxn7l3b	508.723	1289.18	-1.34074	1.26655e-13
Cd48	85.7428	5.43867	3.9922	1.26949e-13
Synj2bp	1279.08	452.085	1.49994	1.28646e-13
Hadha	23102.5	8635.34	1.41969	1.32977e-13
Clpb	1477.6	535.296	1.46393	1.35086e-13
Mfap2	29.297	740.567	-4.65141	1.35086e-13
Fah	187.271	41.3039	2.17697	1.36473e-13
Cenpw	7.9161	123.615	-3.94805	1.39931e-13
St3gal6	618.906	218.836	1.4984	1.42719e-13
Cd33	202.794	37.5093	2.44166	1.45936e-13
Entpd5	3314.97	1098.68	1.59292	1.47822e-13
Hyou1	743.396	278.145	1.4174	1.49277e-13
Gm5421	202.672	45.2079	2.16316	1.52461e-13
Nod1	509.883	143.393	1.83116	1.53006e-13
Smad6	156.931	577.946	-1.87682	1.53006e-13
Pde4c	153.715	17.7836	3.10873	1.57402e-13
H3f3a-ps1	18.5023	128.135	-2.79189	1.61952e-13
Apobec1	221.937	47.9172	2.21519	1.66136e-13
Abhd17c	439.069	1309.34	-1.57603	1.78382e-13
Bex1	18.7778	754.677	-5.31731	1.83013e-13
Spaar	262.605	67.8968	1.95395	1.84411e-13
B2m	6531.59	1723.36	1.92235	1.85466e-13
Ndufs6b	156.58	14.7917	3.3966	1.86179e-13
Pgrmc1	387.572	1000.85	-1.36716	1.8879e-13
Fbxo5	33.1023	205.101	-2.63145	1.89253e-13
Rab7b	135.306	23.4556	2.52829	1.90329e-13
S100a8	5.96493	94.6572	-3.95445	1.90719e-13
Osbpl9	2285.49	984.5	1.21503	1.938e-13
Kcnh2	785.583	2477.09	-1.65726	2.01019e-13
H2afy2	78.6033	354.255	-2.16751	2.13938e-13
Csnk1e	615.5	1444.83	-1.23119	2.1681e-13
Efhd2	388.143	1398.93	-1.84744	2.27751e-13
Xkr5	1.82079	98.8522	-5.69178	2.38477e-13
Col4a3	188.907	34.3007	2.46711	2.39051e-13
Papss2	431.235	131.23	1.7177	2.43853e-13
Wdfy4	132.541	24.1122	2.46175	2.47834e-13
Osbpl6	316.153	87.7416	1.84774	2.64809e-13
Stard13	656.526	211.621	1.63203	2.71038e-13
9930111J21Rik1	72.7225	4.49181	4.01154	2.72064e-13
Ftcd	1.17027	132.181	-6.83575	2.72247e-13
Hook1	478.913	146.133	1.71268	2.73707e-13
Htra3	1414.54	509.915	1.47144	2.74069e-13
Ifi211	107.048	12.3386	3.11332	2.75372e-13
Fcrls	209.773	39.0799	2.42028	2.80727e-13
Ptprk	678.549	1653.44	-1.28427	2.81816e-13
Wdr90	43.3184	219.093	-2.34145	2.87331e-13
Ahcy	244.645	679.281	-1.47242	2.9142e-13
Sucla2	12435.6	5103.82	1.28474	2.91802e-13
Rps12-ps3	431.178	1835.09	-2.09012	2.91802e-13
Gins2	8.51861	126.958	-3.86658	2.95697e-13
Raly	1128.28	2601.34	-1.20501	3.06127e-13
Etl4	1592.6	569.639	1.48336	3.11768e-13
Kpna4	2414.72	944.108	1.35504	3.21745e-13
Gimap8	358.323	97.4885	1.87934	3.23499e-13
Mboat2	125.906	389.961	-1.6305	3.24696e-13
Kank3	1114.2	467.426	1.25347	3.25341e-13
Rnasel	146.447	512.94	-1.80659	3.3727e-13
Eif4h	2055.8	4713.62	-1.19703	3.3807e-13
Purb	1619.2	3829.73	-1.24156	3.39191e-13
Rassf8	665.163	1512.39	-1.1849	3.40569e-13
Gga2	425.957	1315.47	-1.62715	3.42607e-13
9430062P05Rik	99.4841	6.40389	3.94078	3.45106e-13
Cul7	387.88	1040.97	-1.42355	3.45997e-13
Tsc22d1	5691.42	2485.76	1.19516	3.45997e-13
Hic2	32.0674	182.192	-2.52153	3.63036e-13
Sync	191.473	35.8103	2.41811	3.71023e-13
Timp4	1310.95	320.451	2.03278	3.71048e-13
Cst3	8713.59	3348.21	1.37975	3.81841e-13
Mt3	9.97796	110.855	-3.50298	3.84292e-13
Adgrg6	55.5746	254.659	-2.19269	3.85647e-13
Chrna2	97.6132	3.31076	4.86104	4.06439e-13
L1cam	70.8319	3.37024	4.38445	4.42402e-13
Fyb	115.977	13.713	3.07581	4.44508e-13
Lgals4	476.433	89.4935	2.41357	4.47891e-13
Plcd3	147.431	454.97	-1.62738	4.47891e-13
Lair1	125.835	13.3547	3.2425	4.59991e-13
Maz	527.48	2050.56	-1.95828	4.61359e-13
P2ry2	473.007	141.641	1.73857	4.7716e-13
Gm6419	174.98	31.7172	2.46237	4.81381e-13
Car8	744.741	241.188	1.62624	4.90544e-13
Arhgap23	347.716	1213.29	-1.80025	4.93517e-13
Sgcd	626.879	221.309	1.50095	5.1576e-13
Myc	50.2079	370.561	-2.87328	5.31381e-13
Stxbp2	38.661	184.47	-2.24488	5.39239e-13
Zfp931	205.885	32.187	2.68368	5.51816e-13
Parpbp	12.8218	115.454	-3.15298	5.82051e-13
Brca1	19.7403	139.534	-2.81147	5.97191e-13
Cnn2	585.87	1713.27	-1.54709	6.05743e-13
Gm16170	81.2311	4.89341	4.06568	6.06709e-13
Slc38a5	2.25816	87.3378	-5.24362	6.21373e-13
Cyth3	1049.4	2666.91	-1.34561	6.49475e-13
Pdzd3	77.6099	2.66343	4.91373	6.50799e-13
Rpl19-ps11	58.8805	251.426	-2.0915	6.83323e-13
Ube2i	937.197	2171.7	-1.21187	6.88979e-13
Map3k20	5037.41	2127.98	1.24314	7.2214e-13
Mcam	1059.72	3386.21	-1.67536	7.36295e-13
Abi2	346.187	914.499	-1.3998	7.77643e-13
Smarcc1	546.874	1247.05	-1.18877	8.33561e-13
Taf1a	323.113	80.6857	2.00223	8.42347e-13
Adh1	204.126	46.9779	2.12166	8.4447e-13
Eif4a1	2307.59	6106.77	-1.40376	8.45445e-13
Amacr	499.046	177.185	1.49306	8.51089e-13
Gm10033	390.301	127.95	1.60892	8.58811e-13
Creb5	256.685	882.105	-1.77889	8.59208e-13
Tmem65	4542.72	1863.97	1.28509	8.6383e-13
Mapre2	1711.83	3795.9	-1.1492	9.19572e-13
Cd14	152.612	30.1124	2.34136	9.40592e-13
Ptafr	75.5008	5.6597	3.74051	9.52042e-13
Tmem132a	122.915	527.466	-2.10054	9.67044e-13
Oxsm	601.542	194.936	1.62382	1.01068e-12
Khdrbs1	903.285	2024.21	-1.16344	1.05677e-12
Haspin	8.79658	90.8102	-3.36153	1.09688e-12
Rpp25	9.58357	122.739	-3.64499	1.10402e-12
Rps10-ps2	437.805	1201.11	-1.45595	1.13905e-12
Fat1	759.994	2145.39	-1.49647	1.14654e-12
Mettl16	473.716	166.81	1.50518	1.17356e-12
Oxnad1	1213.96	376.756	1.68678	1.18035e-12
Agmo	84.013	7.97338	3.40375	1.2642e-12
Elf4	281.257	844.621	-1.58308	1.2893e-12
Rps16-ps2	252.029	734.346	-1.543	1.31479e-12
Cav3	711.47	1898.74	-1.41602	1.33576e-12
Golga3	1379.76	584.425	1.23888	1.4141e-12
Cdk4	647.532	1834.04	-1.5021	1.42227e-12
Rgs12	326.883	789.762	-1.27362	1.44122e-12
Atp2a2	206808	79335.2	1.38226	1.44454e-12
Fstl1	3743.1	10864.5	-1.53706	1.50061e-12
Mum1l1	112.168	383.994	-1.77294	1.50671e-12
Sfpq	1497.82	3802.84	-1.34377	1.61524e-12
Trip6	167.441	494.048	-1.56331	1.66277e-12
Tyms	48.3345	213.488	-2.13726	1.70399e-12
Smo	264.945	786.109	-1.56593	1.71574e-12
Iqsec3	72.739	1.62945	5.43266	1.74294e-12
Psap	16998.6	7560.01	1.16891	1.75436e-12
Igf1r	783.59	1920.81	-1.29349	1.77959e-12
Nsd2	611.285	1379.48	-1.17417	1.79075e-12
Medag	192.872	45.0121	2.0982	1.82525e-12
Ccdc66	317.032	103.134	1.61974	1.94234e-12
Col8a1	1280.85	75.5727	4.08308	1.96219e-12
Fam13a	602.553	177.008	1.76672	1.98085e-12
Myoz1	1.96837	85.0706	-5.4611	1.99221e-12
Pde7a	981.767	254.836	1.94527	2.00033e-12
Aspscr1	205.229	633.898	-1.62343	2.00976e-12
Trip10	1030.24	399.759	1.36473	2.02405e-12
Cenph	8.21127	89.6236	-3.46276	2.04713e-12
Doc2g	1213.14	504.574	1.26486	2.0616e-12
Tent5a	394.755	1006.07	-1.35069	2.07422e-12
Rad51ap1	25.8761	167.345	-2.67824	2.09779e-12
Slitrk4	70.344	286.231	-2.02102	2.1354e-12
F2r	1027.21	2953.56	-1.52282	2.195e-12
Rbfox1	448.737	105.936	2.08162	2.20747e-12
Gm13943	93.0861	0.820253	6.78233	2.31888e-12
Rsad2	727.532	264.319	1.46044	2.33475e-12
Dnaja3	2639.87	970.29	1.44343	2.34425e-12
Rnf150	685.505	246.618	1.47479	2.44676e-12
Tmem51	44.7133	217.45	-2.28318	2.61431e-12
Gstt1	163.412	34.1971	2.25146	2.64236e-12
Dram2	1816.43	724.688	1.32554	2.67236e-12
Ube2e3	702.376	1591.24	-1.18007	2.7298e-12
Tap2	353.106	99.7985	1.82272	2.76973e-12
Ncapg2	104.003	449.232	-2.10412	2.76973e-12
Erap1	979.091	378.526	1.37186	2.78484e-12
Arf6	452.925	1282.79	-1.50032	2.78733e-12
Gm28979	90.4812	0	9.17764	2.82112e-12
Dnph1	13.2531	101.293	-2.94343	2.85118e-12
Tnni3	51668.4	23180.7	1.15634	2.85427e-12
Fau	1768.68	3954.34	-1.16089	2.86343e-12
Zfp442	104.673	16.7712	2.64558	2.99904e-12
Tmcc3	1092.06	471.048	1.2135	3.02803e-12
Rest	463.756	1114.76	-1.26467	3.13072e-12
Phlda3	191.208	635.158	-1.72829	3.14924e-12
Rnf4	753.803	1991.16	-1.40115	3.21106e-12
Zfp65	171.42	37.0283	2.21301	3.29076e-12
Arl6ip1	630.647	1418.71	-1.169	3.34533e-12
Igf2	18.4948	947.837	-5.67506	3.37268e-12
Grk3	354.411	1016.97	-1.51976	3.40562e-12
Dusp2	6.34857	93.2078	-3.8471	3.40613e-12
Shroom4	817.854	329.269	1.31263	3.54321e-12
Rab28	1350.51	537.937	1.32771	3.59553e-12
Gpr34	88.9423	3.82027	4.57723	3.59553e-12
Tmem106b	3949.88	1535.12	1.36345	3.63005e-12
Srxn1	386.149	130.332	1.5661	3.63567e-12
AI661453	12.9525	121.387	-3.19942	3.71231e-12
Zc3h8	139.853	29.2849	2.25743	3.71403e-12
Pknox2	271.016	82.3008	1.71809	3.73721e-12
P2ry12	79.3308	7.72261	3.36799	3.75593e-12
Cd28	125.278	16.6947	2.91504	3.9961e-12
Lrba	959.866	373.538	1.36086	4.04222e-12
Rtn4	1743.05	4678.29	-1.42383	4.10496e-12
Hsp90b1	6222.12	2614.79	1.25063	4.15272e-12
Gm11808	457.846	124.336	1.87943	4.1633e-12
Fcgrt	1032.24	407.603	1.34006	4.1633e-12
Gm6416	68.8012	2.59289	4.74589	4.27495e-12
Map1a	125.677	493.078	-1.96654	4.296e-12
Cit	62.929	242.448	-1.93858	4.33143e-12
Cd109	117.113	456.941	-1.95695	4.36281e-12
Actr3	2457.01	5516.23	-1.16655	4.36763e-12
Prc1	61.0352	1159.73	-4.24329	4.38501e-12
Ctsb	8773.64	4106.7	1.09511	4.46035e-12
Stard8	1135.76	496.08	1.19472	4.50059e-12
Phldb2	632.128	1791.22	-1.50114	4.50059e-12
Slc11a1	107.297	13.8549	2.95605	4.58962e-12
Nup62	314.831	891.669	-1.50055	4.62701e-12
Sinhcaf	54.2052	232.033	-2.09299	4.77227e-12
Cdc20	35.657	847.315	-4.56445	5.01756e-12
Dctd	21.6033	168.698	-2.95676	5.26345e-12
Slc1a5	265.497	707.281	-1.41218	5.27895e-12
Igfbp4	1238.07	3217.59	-1.37726	5.30469e-12
Ndufaf1	1054.76	384.612	1.45461	5.36566e-12
Cdc42ep4	232.122	703.942	-1.60138	5.3976e-12
Vangl2	61.5625	221.097	-1.84045	5.44905e-12
Kcna2	87.4052	8.36604	3.3968	5.58102e-12
Tmem25	154.523	28.9917	2.41239	5.60111e-12
Tgfb2	231.744	738.917	-1.67057	5.6688e-12
Sema5a	245.779	790.136	-1.68235	5.69659e-12
Ctss	488.214	150.258	1.70143	5.86921e-12
Pdgfd	510.276	160.911	1.66665	6.10585e-12
Abhd17a	459.976	1396.31	-1.60083	6.27218e-12
Gatad2a	478.63	1250.3	-1.38406	6.33197e-12
Gm12381	62.1725	1.99578	4.97154	6.40889e-12
Slc41a3	1182.7	369.174	1.67932	6.84126e-12
Gm31663	125.465	19.2707	2.69998	6.99895e-12
Fig4	666.68	1590.18	-1.25479	6.99895e-12
Rpia	253.757	75.8488	1.7432	7.05186e-12
AW551984	16.6783	128.688	-2.93688	7.13034e-12
Klra9	77.8116	0	8.95958	7.27647e-12
Plpbp	1190.35	502.072	1.24503	7.40106e-12
Lgi1	86.087	0.82578	6.66516	7.51224e-12
Tmem44	279.554	678.769	-1.28003	7.70385e-12
Frmpd3	73.0728	1.63498	5.43606	7.73439e-12
Gm47547	699.481	238.302	1.55332	7.7764e-12
Mbnl1	3639.02	1644.59	1.14585	7.78088e-12
Rbm24	2422.52	6060.18	-1.32317	7.86567e-12
Jazf1	54.4384	207.977	-1.93517	8.27189e-12
Ptk2b	153.343	511.173	-1.73337	8.59169e-12
Llgl1	327.337	893.431	-1.44746	8.93409e-12
9530082P21Rik	116.109	17.9668	2.69916	9.12119e-12
Lrrc59	741.3	1765.25	-1.25141	9.19036e-12
Tstd3	419.025	128.946	1.69776	9.52956e-12
Wisp2	83.8761	3.88917	4.41981	9.57006e-12
AC133498.1	136.326	0.301318	8.80945	9.60549e-12
Gnb2	1223.35	3784.56	-1.62885	9.81383e-12
Usp29	1.60192	85.8861	-5.79442	9.871e-12
Oma1	477.942	152.611	1.64577	1.00746e-11
Zfp758	287.633	65.4779	2.13609	1.00746e-11
Tmtc1	3342.02	1266.11	1.40048	1.01143e-11
Bok	70.2605	316.301	-2.16235	1.01693e-11
Mex3d	127.648	453.581	-1.82916	1.03544e-11
Clec4a1	118.615	18.0249	2.72556	1.04347e-11
Xdh	2953.47	186.733	3.98372	1.04678e-11
Tlr7	124.991	23.6846	2.40592	1.06264e-11
Dnajb9	1127.19	399.624	1.49538	1.06301e-11
Mtfr2	8.20016	89.6851	-3.42101	1.07526e-11
Lrrn3	6.76302	83.4754	-3.6011	1.09339e-11
Cenpt	70.0356	259.605	-1.88278	1.1108e-11
Snhg1	102.722	331.723	-1.6916	1.13019e-11
Cmbl	496.654	146.916	1.75547	1.13266e-11
Msto1	161.417	463.031	-1.51987	1.13757e-11
Amotl2	1192.81	3117.96	-1.38669	1.17085e-11
9330162G02Rik	36.6457	191.036	-2.38712	1.17601e-11
Fbxw7	1068.85	447.648	1.25486	1.1986e-11
Kctd5	204.555	534.489	-1.3851	1.20487e-11
Rps8	3744.62	7594.28	-1.02008	1.2521e-11
Cast	2896.01	1383.57	1.06544	1.2628e-11
Rpl34	1795.01	4192.11	-1.22347	1.31611e-11
Zfp362	176.066	609.841	-1.78945	1.34149e-11
Fanci	6.81675	96.0407	-3.80238	1.36706e-11
Siah2	99.1771	310.769	-1.64645	1.38318e-11
Wdr82	876.439	1895.45	-1.11265	1.38986e-11
Amigo1	403.357	138.618	1.54134	1.40916e-11
Slco2a1	137.093	563.373	-2.03364	1.43511e-11
Rpa2	156.559	427.109	-1.44778	1.46381e-11
Tspan2	337.996	839.76	-1.31096	1.47118e-11
Slc43a2	356.651	114.105	1.64324	1.50198e-11
Tdg	281.434	710.456	-1.3343	1.51498e-11
Popdc3	373.308	1123.95	-1.58951	1.57584e-11
Eml2	288.75	813.875	-1.49596	1.57628e-11
Fmo5	375.156	124.225	1.59382	1.58541e-11
Gm3788	4.52778	86.1088	-4.22971	1.59043e-11
Dock4	552.432	223.295	1.30684	1.59053e-11
Ube2b	5376.99	2424.83	1.14884	1.5955e-11
Best3	116.444	15.9528	2.85859	1.59942e-11
A4galt	81.1351	8.83312	3.20557	1.61514e-11
2700099C18Rik	12.9461	103.902	-3.01767	1.61701e-11
Ptgfrn	1158.19	3065.95	-1.40417	1.61804e-11
Immp2l	138.749	29.7682	2.21692	1.64482e-11
Aktip	945.062	391.351	1.27173	1.64896e-11
Gtf2ird1	216.54	582.919	-1.42866	1.66438e-11
Slc25a42	1105.1	304.523	1.85997	1.6757e-11
Clip1	4778.1	1937.85	1.30195	1.68697e-11
Cav2	2070.67	854.169	1.27793	1.7326e-11
Als2cl	423.037	162.22	1.38253	1.73333e-11
Myct1	681.38	236.446	1.52771	1.75883e-11
Zbtb22	224.059	637.533	-1.50805	1.76824e-11
Fam213b	865.163	270.305	1.67781	1.76824e-11
Gm4070	135.956	18.7768	2.86148	1.80547e-11
Ttc30b	485.69	164.285	1.56334	1.80664e-11
Zfp72	125.113	19.6443	2.66396	1.85446e-11
Ctla4	68.0332	1.17553	5.9035	1.86377e-11
Tead3	145.205	445.52	-1.61573	1.89656e-11
Myoc	70.5657	0	8.81932	1.9559e-11
Erh	448.984	1129.46	-1.33062	1.98611e-11
Cdh3	0.874751	154.474	-7.63795	1.98949e-11
AI987944	237.734	71.2764	1.73639	2.04215e-11
Lsm2	115.123	339.428	-1.55728	2.05688e-11
Pdrg1	1305.5	560.734	1.21848	2.13065e-11
Alcam	69.5577	289.803	-2.05296	2.16247e-11
Ckap4	744.433	2091.79	-1.48965	2.18022e-11
Kdelr3	141.553	396.98	-1.4874	2.2403e-11
Insc	1.45434	86.6747	-5.82221	2.26895e-11
Glrx	360.462	865.667	-1.26541	2.30265e-11
Ftl1	1428.87	3695.8	-1.37042	2.35225e-11
Nol8	446.15	151.037	1.56253	2.37957e-11
Vps13a	898.647	305.935	1.55541	2.41151e-11
Ercc6l	19.9799	134.886	-2.74171	2.422e-11
Fkbp1a	2413.75	5300.14	-1.13445	2.51248e-11
Gnpat	4230.81	1828.94	1.20968	2.56022e-11
Stom	2271.83	1032.33	1.13758	2.58842e-11
Zbed5	43.149	266.023	-2.61515	2.60618e-11
Fignl1	28.5433	183.009	-2.66175	2.60882e-11
Col4a6	34.7153	187.683	-2.41882	2.62295e-11
Pcna	611.341	1556.63	-1.34853	2.65234e-11
Actg1	3126.07	8193.1	-1.38981	2.67742e-11
Inmt	74.4502	0	8.89198	2.73633e-11
Nek1	447.358	135.589	1.72193	2.74955e-11
3222401L13Rik	155.558	39.2953	1.9845	2.79508e-11
Tbxas1	87.9472	9.74439	3.16623	2.79556e-11
Pfkfb2	692.893	179.513	1.94823	2.82707e-11
Mfsd6	610.229	246.417	1.30713	2.83137e-11
Eif4e	2991.51	1427.62	1.06719	2.84581e-11
Elf2	845.291	1759.05	-1.05717	2.88476e-11
Myo1f	111.343	16.9799	2.71555	2.95677e-11
Tpm1	133664	58848.4	1.18353	2.97642e-11
Slamf9	110.7	11.9097	3.2203	2.97864e-11
Casp1	84.6004	7.43234	3.52054	2.97992e-11
Plxdc2	551.128	182.778	1.59192	3.05822e-11
Arhgap30	126.805	22.632	2.48917	3.08555e-11
Cdk1	47.4633	1398.62	-4.87622	3.08577e-11
mt-Tp	4207.1	1702.28	1.30512	3.08577e-11
Ankle1	3.27512	78.3148	-4.51839	3.09088e-11
Oit3	1.23547	93.1779	-6.32616	3.10741e-11
Mlxipl	329.252	109.036	1.59265	3.10979e-11
Dhdh	320.329	111.156	1.52511	3.12355e-11
F630028O10Rik	58.667	2.00683	4.88452	3.28895e-11
4930481A15Rik	238.924	48.3742	2.29955	3.29163e-11
Acadsb	3298.52	1368.79	1.26874	3.34572e-11
Nono	1497.88	3271.17	-1.12673	3.40778e-11
Rpl8	3670.6	7745.35	-1.07736	3.46495e-11
Pygo1	512.28	194.419	1.39675	3.52721e-11
Ifi204	195.44	46.3382	2.08107	3.53204e-11
Mfsd8	354.228	128.546	1.46316	3.5357e-11
Rps16	1597.24	4101.12	-1.36017	3.56803e-11
Retnla	70.0288	0	8.80504	3.64741e-11
Gm45012	97.3989	11.0355	3.14055	3.69904e-11
Pard6b	43.4263	168.807	-1.9576	3.9071e-11
Rps13	1237.35	3531.15	-1.5121	3.9071e-11
Ivd	6252.99	2659.83	1.23301	3.99858e-11
Msrb2	829.149	347.207	1.25466	4.0506e-11
Lrrfip1	1545.3	3599.53	-1.21948	4.051e-11
Rab21	2545.34	1215.77	1.06566	4.17035e-11
Tceal5	1.09362	116.239	-6.663	4.26791e-11
Scn1b	255.515	70.0237	1.8657	4.2853e-11
AI597479	594.998	247.137	1.26759	4.33026e-11
Vwa7	117.185	18.5644	2.65699	4.46281e-11
Mcm10	13.6679	100.561	-2.86798	4.54352e-11
Col5a2	1202.22	3463.58	-1.52571	4.54576e-11
Uqcrb	7754.48	2746.09	1.49753	4.65172e-11
Tnrc18	809.878	2193.99	-1.43725	4.66941e-11
Cxcr4	193.676	39.3902	2.29514	4.94482e-11
Zfp799	280.953	82.1885	1.77381	5.01563e-11
Togaram2	134.313	20.8896	2.67929	5.02657e-11
Fnip1	1983.43	814.701	1.28354	5.10964e-11
Gpatch11	383.676	138.342	1.47005	5.11771e-11
Ap2s1	424.118	1017.78	-1.26202	5.24925e-11
Flt1	3350.55	1301.37	1.364	5.31412e-11
Iqgap3	36.5923	1087.54	-4.88801	5.33065e-11
Prob1	1039.25	414.166	1.32697	5.34627e-11
Cacna1g	257.319	933.254	-1.85828	5.53466e-11
Gpt	329.405	75.9125	2.11383	5.56944e-11
Fam210a	4035.85	1728.63	1.22305	5.6054e-11
Tlr3	347.255	123.301	1.49598	5.62933e-11
Zdhhc12	24.6148	126.285	-2.35876	5.76488e-11
Pcmtd1	2093.26	806.701	1.37546	5.79086e-11
Fcgr3	295.812	83.2053	1.83198	5.80056e-11
Gm5805	32.1279	186.453	-2.53291	5.81032e-11
Cacnb3	54.6945	205.179	-1.90068	5.87177e-11
Prelp	1083.59	273.704	1.98472	5.87193e-11
Zkscan17	263.028	759.569	-1.52928	5.96996e-11
Armc5	158.456	472.182	-1.57154	6.11813e-11
Abra	780.84	184.448	2.08144	6.12144e-11
Paip2	3193.84	1468.92	1.12036	6.1678e-11
Sf3b4	169.223	523.181	-1.6272	6.28507e-11
Folr2	60.1397	3.67708	4.03583	6.4357e-11
Cngb3	98.331	4.36895	4.51108	6.47596e-11
Slfn8	113.079	18.4436	2.62089	6.47671e-11
Det1	257.488	78.7453	1.70946	6.47671e-11
Arpc5l	1363.79	581.437	1.22973	6.68192e-11
Clip4	3720.6	1541.45	1.27093	6.79014e-11
1110019D14Rik	101.958	18.1049	2.49495	6.96339e-11
Particl	15.446	98.8931	-2.68007	7.07068e-11
Pdhx	2500.72	1100.93	1.18315	7.07068e-11
Man1a	941.712	416.074	1.17868	7.20496e-11
Gpr146	1490.85	620.417	1.2644	7.47189e-11
Psmb9	143.807	25.6729	2.48249	7.48103e-11
Dnajc1	590.229	243.245	1.27875	7.48374e-11
Vps37b	129.452	440.553	-1.76884	7.56855e-11
Sncg	76.7742	7.04391	3.44333	7.59363e-11
Aasdh	334.09	96.3184	1.79297	7.59363e-11
Mfsd4b1	98.9435	14.7904	2.73168	7.59363e-11
Cnga3	64.1341	0	8.67896	7.66773e-11
Zfp609	513.155	1283.36	-1.32261	7.74319e-11
Fkbp10	303.35	1148.55	-1.91886	7.92968e-11
Nsl1	18.9175	130.143	-2.75877	7.95262e-11
Frat2	34.1533	212.129	-2.6386	8.1249e-11
Serpina3n	239.604	42.9155	2.4825	8.18427e-11
Nck1	812.268	329.067	1.30392	8.36059e-11
Tox	8.3284	89.0855	-3.40393	8.36059e-11
Srebf2	633.62	1844.95	-1.54127	8.36059e-11
Zc3hav1l	99.4368	324.487	-1.70162	8.36059e-11
Trerf1	60.2614	222.361	-1.88242	8.5394e-11
Nudt16l1	117.049	350.902	-1.58075	8.63226e-11
Pold2	176.356	522.521	-1.56693	8.68039e-11
Adcy7	502.995	133.365	1.91705	8.72164e-11
Gm9905	105.992	18.8078	2.50135	8.82539e-11
Dazap1	451.726	1208	-1.419	9.14209e-11
Ntmt1	190.45	498.693	-1.38747	9.15141e-11
Inafm2	386.716	1091.49	-1.49645	9.24122e-11
Ogn	3487.87	1161.04	1.58711	9.63615e-11
Rpl10a	2370.62	5071.98	-1.0974	9.74471e-11
Plxdc1	146.574	25.829	2.49675	1.00334e-10
Hpgd	321.684	68.3864	2.23802	1.00932e-10
Cbx3	527.271	1183.08	-1.16633	1.00932e-10
Cyp2j9	63.8511	5.95549	3.42525	1.01598e-10
Bhlhb9	356.257	961.514	-1.43251	1.02184e-10
Serpinb6b	975.641	428.018	1.18854	1.02996e-10
Tcp11l2	2044.93	795.877	1.3612	1.03422e-10
Aoc3	341.755	818.554	-1.26166	1.0462e-10
Fam189a2	789.851	2368.56	-1.58398	1.04984e-10
Nisch	3340.29	6716.09	-1.00758	1.08278e-10
Thap2	251.138	57.2369	2.1374	1.09273e-10
Gm16907	40.1282	166.184	-2.05041	1.11349e-10
Tubb6	468.449	1311.73	-1.48451	1.11921e-10
Gm46430	269.95	81.8862	1.72278	1.13707e-10
Mut	2298.8	943.026	1.28507	1.15607e-10
Spats2l	178.338	467.152	-1.39059	1.1855e-10
4632428C04Rik	110.332	16.5465	2.73141	1.18575e-10
2310061I04Rik	977.059	423.238	1.20633	1.24828e-10
Gpihbp1	1361.81	604.734	1.17122	1.26024e-10
Wdr34	52.1727	204.426	-1.9686	1.26992e-10
Ndufs4	3609.24	1635.99	1.14139	1.27743e-10
Specc1	99.1656	350.292	-1.81541	1.28597e-10
Mia2	1439.57	555.426	1.37393	1.29446e-10
Gm43197	80.044	9.72391	3.04655	1.31553e-10
Thbs2	539.079	1168.55	-1.11722	1.3198e-10
Mlh3	374.964	141.293	1.40747	1.3198e-10
Dab2	1325.69	515.766	1.36255	1.32284e-10
Abcd3	2622.66	1165.83	1.16948	1.32506e-10
E130311K13Rik	164.294	40.9618	2.00073	1.33631e-10
Bod1l	1048.73	463.695	1.17668	1.33631e-10
Bcam	2533.86	6980.33	-1.4619	1.34419e-10
Tmem144	819.118	260.681	1.65166	1.36167e-10
Cdca4	127.615	364.524	-1.51019	1.37108e-10
Tent5b	18.0639	403.021	-4.4973	1.39006e-10
Ramp2	545.422	1227.29	-1.17028	1.41332e-10
Insig2	1135.48	527.364	1.10603	1.43193e-10
Mid1ip1	546.728	157.784	1.79173	1.43297e-10
Arf3	542.306	1191.65	-1.13507	1.44972e-10
Srsf3	1727.7	3806.27	-1.13954	1.50593e-10
Reps2	85.3201	12.7444	2.74669	1.51714e-10
Gnb3	129.231	15.9957	3.01109	1.5254e-10
Asrgl1	814.722	345.541	1.23632	1.53728e-10
Slc25a10	120.548	432.913	-1.84235	1.54545e-10
Txn1	674.009	1542.64	-1.19424	1.56197e-10
Tet3	609.3	1414.01	-1.21363	1.58549e-10
Camk1g	6.4023	73.3097	-3.49669	1.60851e-10
Lrrc20	640.998	223.785	1.51635	1.61673e-10
mt-Tm	62.3688	4.53813	3.78094	1.61827e-10
Sema3a	50.8885	207.479	-2.01712	1.62119e-10
Csf1	791.161	296.48	1.41699	1.62187e-10
Cpne8	204.763	44.0759	2.22032	1.67568e-10
Fbxo10	226.663	773.534	-1.77046	1.68475e-10
2810429I04Rik	2.9144	67.127	-4.46175	1.6947e-10
Gimap4	934.24	336.322	1.47472	1.71809e-10
Kcnd3	361.286	76.6621	2.2383	1.74232e-10
Alyref	275.937	650.658	-1.2363	1.77093e-10
Faap20	88.0049	297.108	-1.74794	1.84847e-10
Rimkla	15.0373	116.382	-2.95348	1.88362e-10
Armcx3	292.957	669.571	-1.19275	1.91376e-10
mt-Tq	216.991	3.0855	6.13068	1.92435e-10
Fanca	34.7002	154.656	-2.16342	1.93659e-10
AI593442	93.1262	4.11996	4.47917	1.95595e-10
Tmem150c	112.069	17.0633	2.70635	2.04015e-10
Casq1	227.424	875.347	-1.94394	2.04969e-10
Hjurp	779.756	1872.58	-1.26311	2.08248e-10
Ccnjl	23.7974	142.672	-2.58162	2.08517e-10
Agfg2	157.759	426.58	-1.43546	2.09269e-10
5430431A17Rik	86.3367	296.41	-1.78592	2.11149e-10
Lonrf2	190.688	42.6599	2.16339	2.13848e-10
Hes6	129.124	425.469	-1.72332	2.1406e-10
Pim1	221.211	822.225	-1.8938	2.15218e-10
Plpp3	2431.72	1106.95	1.13535	2.15444e-10
Pxdn	2027.92	5520.25	-1.44429	2.15694e-10
Thbd	1300.33	535.207	1.2806	2.16022e-10
Slfn2	190.132	44.0059	2.11689	2.21792e-10
Zbtb2	142	378.125	-1.41486	2.23039e-10
Kpna2	659.114	1523.35	-1.20799	2.24301e-10
1700037H04Rik	152.147	413.725	-1.44531	2.27219e-10
Oaz1	3364.84	9139.62	-1.44156	2.29926e-10
Cr1l	1595.54	679.873	1.2307	2.34291e-10
Rph3al	60.8794	253.665	-2.0545	2.4431e-10
Myh11	1128.68	280.225	2.00857	2.4686e-10
Depdc1b	2.63034	66.7692	-4.63653	2.4686e-10
Snrpb	746.472	1912.23	-1.35632	2.48357e-10
Ptpn6	120.073	21.207	2.5053	2.51889e-10
Clec4a3	61.9063	4.62947	3.76403	2.52224e-10
Adgrf5	7228.28	3186.96	1.1814	2.61217e-10
Celsr1	174.546	580.339	-1.73371	2.63238e-10
Vsir	552.923	207.583	1.41342	2.6441e-10
Pcbp4	526.936	1292.78	-1.29386	2.65842e-10
Dynll2	6158.35	2651.7	1.21545	2.7022e-10
Nnat	17	107.516	-2.66275	2.74838e-10
Mapk1ip1l	426.856	929.377	-1.12198	2.78141e-10
Hnrnpk	3901.58	7689.84	-0.97879	2.79803e-10
Mroh1	390.246	937.645	-1.26464	2.82649e-10
Ltbr	297.521	932.68	-1.64583	2.85749e-10
Hs3st5	53.7176	2.53893	4.40317	2.85749e-10
C130083M11Rik	109.51	19.552	2.48468	2.86383e-10
Pfkm	12006.8	4801.15	1.32227	2.86499e-10
Eif4a2	8221.41	3602.68	1.19031	2.86906e-10
Acsm5	65.415	0	8.70484	2.95866e-10
Aspa	63.2461	0.874211	6.21435	3.00778e-10
H2-DMb1	59.3684	1.92313	4.92183	3.07311e-10
Gm12439	195.636	56.2443	1.79518	3.08127e-10
Cic	755.392	1995.58	-1.40125	3.11873e-10
Timd4	57.4044	1.09183	5.67293	3.1262e-10
Apip	757.087	304.404	1.31361	3.1384e-10
Slc47a1	996.884	461.262	1.11133	3.16879e-10
Pln	33366	13425.7	1.31337	3.23347e-10
Pou6f1	226.091	542.992	-1.2648	3.23347e-10
Adprh	444.198	1038.6	-1.22415	3.23568e-10
Dnajc19	912.333	402.339	1.1805	3.23709e-10
Frmd8	197.413	486.38	-1.29875	3.26843e-10
Cobl	143.153	380.184	-1.41157	3.2692e-10
Tgfa	17.8883	107.18	-2.59076	3.31113e-10
Dpyd	173.068	42.0621	2.03772	3.34044e-10
Anp32e	1605.55	3100.5	-0.949325	3.40328e-10
Slc25a32	432.943	156.091	1.47265	3.44308e-10
Zim1	87.3536	325.286	-1.89866	3.48435e-10
Slc25a22	722.266	179.682	2.00795	3.48908e-10
Rack1	4873.65	9623.51	-0.981502	3.51037e-10
Gm10156	15.8601	103.086	-2.72194	3.51037e-10
Uros	514.247	189.276	1.44038	3.72163e-10
Ezh2	126.881	367.01	-1.53609	3.7272e-10
Ms4a6c	82.9082	13.0402	2.67224	3.7711e-10
Ace	1230.95	423.856	1.53829	3.82579e-10
Krt80	53.5317	206.098	-1.94136	3.82934e-10
Bdh1	1495	107.856	3.79255	3.832e-10
Nek6	148.968	477.008	-1.67324	3.88265e-10
Ubl4a	1569.44	738.769	1.08648	3.99458e-10
Sulf2	1125.52	2902.39	-1.36654	4.01233e-10
Pbx3	163.881	412.958	-1.33393	4.0438e-10
Pth1r	120.237	347.038	-1.52859	4.06434e-10
Mbnl3	13.5776	105.324	-2.93992	4.14448e-10
Chsy1	260.036	661.098	-1.34399	4.15135e-10
Col16a1	146.662	512.167	-1.80055	4.17024e-10
Chaf1a	31.4488	141.972	-2.17296	4.19544e-10
Ranbp17	20.4649	110.381	-2.43188	4.24071e-10
Klhl24	7836.37	3113.66	1.3315	4.3291e-10
Ten1	99.5876	312.087	-1.64627	4.48958e-10
Ogfod1	757.068	306.114	1.30556	4.6467e-10
Tmem143	1301.21	400.199	1.70014	4.72872e-10
Samd14	59.1807	249.071	-2.06294	4.82513e-10
Gm36372	83.9044	8.74	3.28399	4.83014e-10
C5ar1	131.46	22.0939	2.58144	4.83182e-10
Usp24	2597.18	1196.95	1.1176	4.91466e-10
Siglec1	120.382	25.768	2.22709	4.93611e-10
Tgtp1	57.3657	2.49603	4.508	4.94723e-10
Thnsl1	223.455	74.2156	1.59086	5.13362e-10
Spats2	207.961	513.556	-1.30234	5.19886e-10
Cd302	233.752	75.2777	1.63563	5.26898e-10
Ntsr2	54.568	2.78629	4.27341	5.39753e-10
Trim27	253.951	596.115	-1.23134	5.44654e-10
H2-Q7	319.623	10.0602	4.98692	5.51673e-10
Phc1	224.125	531.152	-1.24494	5.51673e-10
Cab39l	548.826	223.879	1.29484	5.52165e-10
Nptxr	47.5396	177.124	-1.89581	5.58983e-10
Ctps	686.299	1576.18	-1.19837	5.59421e-10
Acvr1	287.943	662.827	-1.20192	5.69014e-10
Adrb2	69.3564	8.47021	3.03117	5.71341e-10
Ttll11	38.7627	158.466	-2.02328	5.95811e-10
Camta1	2582.39	1131.41	1.19048	6.02068e-10
P4ha1	1151.8	378.623	1.60476	6.08125e-10
Gm13479	58.5363	1.45263	5.35791	6.27352e-10
Zfp821	138.904	377.617	-1.44445	6.28334e-10
Cited4	140.011	551.688	-1.9748	6.29372e-10
Hand2	296.592	1031.68	-1.79881	6.33612e-10
Chchd6	94.3882	264.105	-1.48477	6.49563e-10
Homer3	79.5479	255.427	-1.67595	6.50274e-10
Dgkk	0.360718	107.872	-8.02008	6.55034e-10
Srsf6	2365.04	5103.65	-1.1096	6.57657e-10
Perp	2344.47	4661.15	-0.991692	6.61331e-10
Alpk1	121.906	25.4141	2.26415	6.61612e-10
Nrd1	3515.2	1678.89	1.06601	6.63341e-10
Etfrf1	1194.42	525.82	1.18402	6.64577e-10
Birc3	290.95	103.239	1.49513	6.68564e-10
Fzd1	230.8	549.377	-1.25011	6.74383e-10
Pdgfa	200.029	593.403	-1.5672	6.81297e-10
Vcl	1685.32	3241.2	-0.943505	6.81808e-10
Gdpd5	287.974	683.893	-1.24866	6.87309e-10
Kctd12b	836.633	301.538	1.47344	6.98587e-10
Dyrk2	837.481	1793.62	-1.09877	7.00447e-10
Grk5	836.675	379.945	1.13863	7.03071e-10
Jpt2	144.555	410.238	-1.50487	7.08141e-10
Gjc1	431.426	930.429	-1.1079	7.10893e-10
Ulk2	2041.86	944.09	1.11292	7.21514e-10
Scarf2	168.764	485.622	-1.52159	7.25467e-10
Gas6	2307.73	4408.53	-0.933774	7.32529e-10
Nfil3	224.624	579.049	-1.36583	7.36557e-10
Efhd1	68.2456	8.48126	3.00672	7.38679e-10
Trib2	976.369	1978.38	-1.01914	7.39514e-10
Entpd2	133.018	27.0996	2.29738	7.40651e-10
Ppfibp2	566.98	165.28	1.77743	7.41511e-10
Lrrk2	605.935	244.479	1.30991	7.49732e-10
Prim1	61.013	225.696	-1.89182	7.54251e-10
Ppic	459.73	1254.24	-1.4458	7.54282e-10
Dennd4c	1168.14	494.448	1.24022	7.60583e-10
Atf4	744.852	1896.52	-1.34753	7.6505e-10
Hs6st2	24.5095	122.851	-2.32062	7.6989e-10
Cfl1	2133.43	5572.92	-1.38491	7.8337e-10
Cyb5rl	180.727	45.8854	1.97335	7.83476e-10
Efcab14	1100.8	508.102	1.1152	8.02351e-10
Fcer1g	219.183	54.6849	2.00555	8.03668e-10
Ogfr	410.801	1134.61	-1.4649	8.17397e-10
Adamts6	123.432	417.015	-1.75883	8.18466e-10
Sec61a1	642.822	1419.29	-1.14148	8.25381e-10
mt-Ti	86.3181	13.9981	2.62892	8.33997e-10
Tdrp	100.857	15.597	2.69326	8.56046e-10
Hint1	1160.95	2657.72	-1.19427	8.56046e-10
Zscan26	683.472	277.958	1.29821	8.58688e-10
Isyna1	274.739	751.107	-1.45137	8.60102e-10
Cnksr1	143.241	20.4373	2.813	8.78949e-10
Pex11a	303.946	105.786	1.52294	8.80892e-10
Gm8121	470.372	120.297	1.96525	8.88896e-10
Fgfr2	19.8463	134.777	-2.73668	8.93753e-10
Arl4c	314.146	723.74	-1.20252	9.01261e-10
Gm13889	76.6009	288.573	-1.90703	9.19449e-10
Spg21	213.682	512.771	-1.26133	9.20606e-10
Clpx	2475.62	1137.99	1.12124	9.33935e-10
Cntn5	48.5963	0	8.28121	9.35134e-10
Dglucy	726.535	236.13	1.61983	9.36839e-10
Mal	321.786	91.2349	1.82066	9.39846e-10
Cpeb3	1827.19	718.686	1.34554	9.51057e-10
Chtf18	13.7392	100.353	-2.84333	9.75594e-10
Ip6k2	249.735	587.877	-1.23274	9.84943e-10
Sephs1	416.982	891.08	-1.09657	9.89871e-10
Ralgapa2	1855.91	763.033	1.2818	9.97873e-10
Fkbp5	393.068	1348.9	-1.78114	1.02067e-09
Rfc3	59.9297	210.837	-1.81059	1.02334e-09
Itga2	20.7662	114.578	-2.46372	1.02334e-09
Renbp	66.548	240.405	-1.84314	1.05852e-09
Dzip1l	98.9758	283.601	-1.51651	1.06105e-09
Ttc21b	232.65	70.6809	1.71877	1.06186e-09
Shmt1	149.932	385.19	-1.36191	1.07063e-09
Ran	1670.24	3401.6	-1.02607	1.10079e-09
Acacb	5296.78	2117.67	1.3225	1.1145e-09
Rcc1	96.9347	300.447	-1.62855	1.14433e-09
Psmb8	181.493	47.4375	1.93545	1.1646e-09
Ly86	99.8552	16.762	2.56921	1.17556e-09
Pcgf5	1519.08	681.383	1.15602	1.19303e-09
Trim30a	384.597	119.067	1.69446	1.20233e-09
Rad54l	17.1787	97.0139	-2.49129	1.23102e-09
Rbm15b	368.339	838.572	-1.18589	1.2346e-09
Ntm	22.0618	132.856	-2.57402	1.23689e-09
Exo1	11.8245	99.5487	-3.04515	1.24128e-09
Eny2	453.352	1030.69	-1.18531	1.27645e-09
Mgarp	1.9741	63.2458	-5.03219	1.28935e-09
Map3k5	1005.95	403.445	1.31761	1.31589e-09
Tcf7l1	154.204	473.046	-1.61409	1.32856e-09
S100a9	13.9638	105.697	-2.88765	1.33147e-09
Gm20559	252.809	88.5815	1.51325	1.34312e-09
Mical1	193.29	511.321	-1.40053	1.34705e-09
Zfp518a	455.113	178.904	1.34683	1.3482e-09
Mcm3	159.474	540.347	-1.75716	1.3533e-09
Rtn4ip1	1365.45	538.446	1.34151	1.35976e-09
Mrpl1	993.723	384.765	1.36874	1.36132e-09
Afg1l	965.579	340.958	1.50035	1.36803e-09
Litaf	354.469	957.084	-1.43067	1.36964e-09
Tcta	728.752	321.022	1.18259	1.37989e-09
P2ry14	125.875	28.8556	2.12486	1.38685e-09
Dusp7	999.477	467.34	1.0961	1.39654e-09
Cd180	66.8514	6.52839	3.36381	1.39699e-09
Rhou	161.114	403.686	-1.3246	1.41092e-09
Ago3	620.334	244.507	1.34381	1.42399e-09
Gm11992	19.9312	134.008	-2.75731	1.42903e-09
C1qtnf7	203.306	56.0738	1.85829	1.44653e-09
Acot13	4219.26	1977.21	1.09344	1.46295e-09
Htatip2	254.876	84.2963	1.59615	1.47351e-09
Naalad2	455.947	189.394	1.26785	1.52963e-09
Ddx39	305.343	733.843	-1.26269	1.54981e-09
Prg4	407.972	76.0512	2.42571	1.57361e-09
Trim8	442.993	1110.6	-1.32536	1.60679e-09
Gal3st3	180.159	27.7129	2.69765	1.61913e-09
Synpo2	2033.77	893.744	1.18598	1.64014e-09
Tmem267	178.208	41.6321	2.09629	1.6741e-09
Poc1a	58.0026	203.709	-1.81805	1.6855e-09
Pask	23.1974	111.263	-2.25346	1.71976e-09
Slc2a1	200.745	641.72	-1.68065	1.72916e-09
Cspg4	435.028	1036.3	-1.25047	1.76751e-09
Foxc1	117.55	321.241	-1.44733	1.79286e-09
Rapsn	128.109	384.358	-1.58782	1.79811e-09
Papolg	314.947	121.744	1.37064	1.80735e-09
Plscr5	75.8024	0.301318	7.95838	1.84108e-09
Btg1	595.237	1390.44	-1.22315	1.86215e-09
Ctgf	1606.53	5534.24	-1.78414	1.8724e-09
Gm10241	175.599	647.528	-1.87845	1.89855e-09
Dynlt1a	6.98153	69.9676	-3.33279	1.92108e-09
Cpox	1109.42	388.009	1.5149	1.9584e-09
2310020H05Rik	53.5027	1.66472	4.98608	1.98094e-09
Zdhhc15	34.0619	137.834	-2.012	1.98232e-09
Gm45819	54.7425	206.725	-1.92317	2.00404e-09
Gm15387	13.6027	94.3475	-2.78103	2.02668e-09
Mt2	5.46773	63.8735	-3.56015	2.06642e-09
Kctd3	339.183	768.091	-1.1782	2.10162e-09
Gm36028	8.93306	77.7913	-3.09433	2.11961e-09
Micall1	654.489	1659.13	-1.34153	2.17692e-09
Tgif2	6.8626	70.4635	-3.35102	2.18618e-09
Kirrel	281.697	627.023	-1.15286	2.20124e-09
Lims2	993.632	440.078	1.17537	2.2182e-09
Loxl2	678.088	2052.7	-1.59694	2.24382e-09
Pcbp1	1279.66	3298.07	-1.36559	2.2732e-09
Lin28b	7.21759	69.0918	-3.24526	2.29657e-09
Kbtbd13	69.25	7.58495	3.18842	2.35511e-09
Ezh1	801.328	370.61	1.11272	2.35736e-09
H2-Q4	701.244	197.072	1.83229	2.41287e-09
Piezo1	678.036	1425.17	-1.0706	2.41391e-09
Txndc5	805.161	1875.26	-1.21899	2.43933e-09
Ifi208	49.0057	2.22998	4.44582	2.4625e-09
Pitx2	1.16454	67.2998	-5.86337	2.4778e-09
Hnrnpab	1427.84	4145.77	-1.53786	2.48151e-09
Ganc	424.556	159.146	1.4158	2.52182e-09
Dbn1	180.723	694.518	-1.93804	2.52973e-09
Gm9385	7.21186	78.5599	-3.43471	2.53171e-09
Ppp1r12a	1521.1	3032.05	-0.994989	2.53875e-09
P2ry6	125.39	29.4154	2.09478	2.55014e-09
P2rx5	265.995	84.2497	1.65678	2.55617e-09
Gipc3	134.462	34.6896	1.95594	2.58276e-09
Arntl	513.969	191.43	1.42278	2.65815e-09
Naip5	73.0263	11.0015	2.73205	2.66027e-09
Synpo2l	2161.73	6757.15	-1.6439	2.67944e-09
Ghr	2938.05	1289.58	1.1878	2.79401e-09
Slc39a14	1231.67	547.991	1.16902	2.80019e-09
Dmpk	5556.61	2083.95	1.41471	2.88561e-09
Sh3pxd2b	250.165	671.488	-1.42266	2.95172e-09
Gm48583	16.329	101.294	-2.62412	2.95702e-09
Tmem71	250.812	755.783	-1.59022	3.00395e-09
Arpc5	1087.21	2477.32	-1.18774	3.04207e-09
Wdr13	900.42	1763.9	-0.969915	3.05945e-09
P2rx7	158.908	47.2818	1.75128	3.08155e-09
Gm43032	50.6943	1.11604	5.48571	3.12718e-09
Cdk9	343.553	781.331	-1.18393	3.12718e-09
Slc37a2	107.52	23.6567	2.18211	3.13101e-09
Msl3l2	27.8552	118.886	-2.09696	3.13167e-09
Cpxm2	607.523	26.0474	4.54127	3.14995e-09
Meox2	334.397	128.184	1.38519	3.14995e-09
Klhl13	458.077	1117.37	-1.28706	3.14995e-09
Mex3b	51.7493	199.075	-1.93933	3.16264e-09
Tpsb2	15.4539	102.983	-2.73873	3.16558e-09
Imp3	278.622	657.794	-1.23843	3.24286e-09
Clec10a	46.6992	2.27288	4.36726	3.29699e-09
Tfcp2l1	7.28278	70.2681	-3.26435	3.35605e-09
Lilr4b	196.286	42.5038	2.21451	3.39896e-09
Fabp3-ps1	201.648	59.6316	1.75406	3.41691e-09
Cbfa2t2	350.939	760.788	-1.11733	3.43268e-09
Gpx7	137.605	382.379	-1.47188	3.46028e-09
Crh	1.08789	67.2325	-5.87098	3.49979e-09
Nol3	526.725	183.998	1.51528	3.50966e-09
Mapre3	531.706	223.667	1.2489	3.58297e-09
Unc13c	3.20957	57.565	-4.20737	3.59648e-09
Depdc1a	16.295	366.121	-4.47923	3.60839e-09
Llgl2	169.294	454.123	-1.42214	3.61082e-09
Arf2	558.413	1250.06	-1.16189	3.63518e-09
Zfp866	334.34	127.781	1.38827	3.6499e-09
Rexo2	915.25	361.263	1.34076	3.65174e-09
Ecpas	3601.09	1662.02	1.11559	3.66273e-09
Cplx2	109.773	335.686	-1.60627	3.66965e-09
Limd1	1109.18	2305.9	-1.05595	3.67082e-09
Cers6	142.45	356.566	-1.32313	3.77601e-09
Golgb1	1371.32	664.247	1.04602	3.7981e-09
Samd4b	342.999	952.833	-1.47235	3.85743e-09
Hmgb1-ps2	45.8456	251.743	-2.45812	3.85776e-09
Rnf144b	568.258	232.283	1.28877	3.89255e-09
G2e3	232.169	581.284	-1.32324	3.95807e-09
Wiz	249.294	738.308	-1.56622	3.97789e-09
Lingo3	178.411	30.0976	2.56309	3.99822e-09
Col9a1	1.08215	71.07	-5.95453	4.03723e-09
Ppp1r11	712.697	286.164	1.31586	4.03875e-09
Psrc1	12.6764	104.796	-3.02703	4.2161e-09
Capza1	756.151	1550.56	-1.03562	4.2161e-09
Crybg1	139.158	39.5869	1.8141	4.22014e-09
Smco4	257.39	95.7087	1.42853	4.22965e-09
Pink1	5857.31	2507.95	1.22364	4.25368e-09
Ramp1	164.764	595.31	-1.8565	4.29809e-09
Zfyve16	531.598	207.545	1.35805	4.31022e-09
Tmed5	1162.67	518.93	1.1648	4.3252e-09
Patz1	219.691	555.185	-1.3398	4.3495e-09
Sema4a	73.8341	9.77966	2.91205	4.38498e-09
Amotl1	2139.99	4703	-1.13598	4.39096e-09
Rnf145	277.733	595.328	-1.0999	4.40322e-09
Cdh24	3.42844	55.4878	-4.00497	4.55772e-09
Pgls	460.54	1152.6	-1.32238	4.56376e-09
Rgl3	115.934	19.4369	2.56911	4.56715e-09
Mylip	571.042	230.983	1.30426	4.59264e-09
Rinl	84.1914	11.7325	2.83946	4.67351e-09
Chac1	46.6104	2.25972	4.36349	4.71343e-09
Cd68	154.276	36.3032	2.09073	4.74381e-09
Crebrf	1330.18	490.178	1.43999	4.77156e-09
Hspb1	2498.91	4805.95	-0.943299	4.78226e-09
[truncated: 24,166 more rows]
