# Supplementary material for: Proteogenomics Integrating Reveal a Complex Network, Alternative Splicing, Hub Genes Regulating Heart Maturation
Source: Genes (Basel). 2022 Jan 28;13(2):250. doi: 10.3390/genes13020250 (PMC8872128; doi:10.3390/genes13020250)
Supplement: Supplementary file 1 [file genes-13-00250-s001.zip › genes-1511139-supplementary/Supplemental table 2.xlsx]

## Sheet: Sheet1
P0-P60_overlap	P0_uniq	P60_uniq
Z4YL78	Q3TXY3	A2AAJ9
A2AJI1	B2RRC5	A3KG59
A2AMM0	A2BDX3	A0A0R4J1N1
A2AN08	A2BE28	A0A140T8I9
A2APY7	A2BH40	Q922J7
A2ASS6	A6H6A9	E9QMY1
A2AUC9	A6H6E2	Q3TKQ2
A3KMP2	I1E4X0	Q545G3
A6H611	E9QAI5	Q3UKA4
B2RSI0	A0A0R4J260	Q62237
Z4YKM2	B2RSH2	P01872
B1AXP6	B2RXS4	Q3U679
B2RY56	C0HKD9	Q31168
B7ZMP1	Q5FWA0	Q3U9W1
A0A0R4J150	E9PVX6	Q545G5
D3YXK2	E9Q1P8	P08032
D3YYU8	E9Q8I9	Q542P5
Q3TLA1	A0A087WNZ7	A0A0R4J0V5
D3Z7P4	O08582	Q8K233
E9PV24	O08599	A0A0A0MQC7
Q3UHQ5	O08692	P13634
E9Q401	O08734	E0CXN5
E9Q4Z2	Q9D089	Q3TAQ8
A0A171EBL2	Q6PFZ6	H7BX99
E9Q557	Q80W12	P21614
A0A286YDA2	O08915	P24549
E9Q7G0	O09005	P70304
E9Q9K5	Q3TBM1	G3UZW8
M0QWK8	H3BJA3	B1AXR5
G3X9K3	A2A9I0	P50285
G5E829	Q3UKJ6	A0A0R4J1H6
O08528	O35326	P56213
Q3U3A8	Q4FJZ2	B2RTM2
Q14BH8	Q8CA11	Q71UP6
O08547	Q543Q7	Q3KN92
O08553	Q3U2B2	Q8CHR4
B1AQR8	Q3TG33	A2RSE4
A2AM95	O35654	B2Z893
O08583	O35691	P70271
Q3UN47	Q3UR54	Q5SV02
Q3TMN1	O54781	Q3TKP4
D3YTY9	O54865	P84309
O08715	O54941	Q4FJQ4
O08749	Q3UU11	F6RKS4
O08759	O55106	Q3UMS6
E9Q586	Q5SVF7	A2AMS2
Q3U518	Q4FZH3	Q149B8
O08807	Q9R071	Q2VLH6
Q7TMX4	O55201	Q3TL44
Q540I4	A2BDX2	F6Z5N5
O08997	O70209	Q3UH68
A2AKH4	Q3V1W5	Q3UMB9
Q6RI64	O70274	F6XWD4
Q58E49	A0A0R4J0R1	A2RT28
Q4VBC9	O70423	A2AGS6
O09131	Q6ZWQ5	Q4U4S6
O09161	Q0VGQ1	Q8C065
Q9CQM8	Q8C6H6	Q14AQ2
Q91YQ8	A0A0R4J098	Q5SRX1
O35074	Q05DR8	Q3TJT6
O35114	O88508	Q5SWU9
O35127	Q5SUV8	B2RWX0
Q3V235	A0A0G2JGQ3	Q60590
A2AJY2	S4R1L5	Q3TN26
Q3UNI8	O88792	Q61129
Q9CY29	Q3TTY6	Q5ND36
O35295	O88967	Q6IQY0
Q4FJX1	O88983	Q61586
Q543M7	A2RTI3	Q3UBS3
Q8C2J1	Q3U9K3	Q62011
D3Z7M9	Q544T5	Q62383
Q3TPC7	B7ZNS9	Q542Y0
A0A0G2JFE1	Q6KAM2	Q66GT5
O35435	Q61600	Q69ZW3
O35459	Q4FJQ7	Q8K0E2
C9K0Z7	P05063	Q6NVE9
O35551	Q78PA4	A0A1B0GSQ2
O35566	P06837	Q2UZW7
Q3UD26	Q5NCU4	A1L0V6
Q3TDM8	P07742	Q9D635
A0A087WRX7	Q8BND1	Q7TSQ8
Q8C1X9	Q3UWX7	Q7TSV4
Q5SVG5	Q3TN39	G3X8R2
O35678	Q3THV8	B9EHY2
O35680	Q7TMK5	Q80WW9
Q0VE46	P11798	Q80YC5
Q545K0	Q544K9	Q8BMF3
O35685	J3QNW0	Q8BTE5
Q811L7	Q3UI56	Q8BWB1
O35841	B2RQQ5	F6TQP9
Q3ULU3	Q3TVV4	I6L974
Q8R3X4	Q3TLT9	Q8C0L9
O35864	A2AUM6	E9Q6A6
Q3TUF3	B7U582	Q8CHK3
Q3U9X2	Q3U2J2	B1AXC8
Q6PDS4	Q91ZH2	Q3UGU1
O35972	Q543S2	Q566C3
O54724	A0A0U1RNJ1	D3YX09
Q3UG68	Q3UHH5	D6REF7
Q8BPF9	Q5HZI6	Q8R0Y8
A2AP78	Q53X15	Q3TVW1
O54946	P27046	Q3TDI5
Q2VPC9	P27048	Q8VCL2
O54962	Q544Z7	A0A0U1RP13
O54984	P28660	Q91V79
Q3U9K9	P28667	D3YU60
Q3TFP8	F8VQ42	Q91YE3
A0A0U1RNL7	Q8K0X1	Q3TLU0
O55029	E9Q9E4	Q6ZQ14
O55042	Q3UP42	Q99KK9
H3BJY1	Q8BNS0	Q99MR9
O55111	K7Q751	Q99P30
Q7TMG8	A0A0A6YVY7	Q9CPS6
O55137	Q8BWM3	D3Z3D2
Q8BQV7	A2ARZ7	Q9CQJ4
O55143	P35831	Q9CQT1
Q920G6	E9QPX1	Q9CX30
O55222	D3YZ57	Q9CXJ1
O55234	A0A1L1SR46	Q9CYW4
B7ZC21	A0A1W2P8C6	A2A6M1
O70194	Q925V3	Q9CZN8
Q5NCI4	Q91YS2	Q6PEV0
O70251	Q3U8P5	Q9D3B1
Q544R7	Q3TTZ3	Q148P2
O70305	P46737	Q9D7V1
Q3UJC3	Q8C5J1	Q9DA03
Q80UE3	P49452	D3Z3A0
Q3TI34	Q9D077	B2RWI2
Q3TZ17	G3UZ26	Q9ET26
Q543D7	Q3TPL3	A0A509
Q9DCD8	P51655	F6TNB3
Q9DCE1	Q8R436	Q9JJV2
Q3TS38	Q921S5	Q9JJZ2
Q78ZM0	Q5NDA4	Q9JKL4
Q544J2	P51912	Q3V042
O70591	Q52L97	Q6YJU1
B1AWB9	P52479	B9EHK9
Q3TPN0	H3BL23	Q3TTF2
Q3TJY2	P53811	Q3UDS4
Q3TI40	Q545B6	Q9R244
A0A0R4IZW8	P54869	F6YFQ5
O88477	Q0PD50	Q6P243
A2BFF8	Q3TJ23	Q80TG5
O88492	P55292	Q5DTJ6
Q8R378	Q545S4	A0A087WRJ2
Q3TEL0	Q91YZ2	A0A087WR13
Q3UQL2	Q3TDE4	A0A0G2JFH2
Q14AI7	Q3UK81	Q9CR06
D3Z0F5	Q3UDP9	B7ZNL3
O88569	P58022	B9EKJ3
O88587	P58044	E9PWZ3
Q6PGA2	Q3U3S0	F7CVJ5
O88685	P58774	E9PYJ9
Q3UGW4	A0A1W2P7L7	E9Q066
A0A0J9YU62	Q5SWJ8	Q3TAQ2
Q561M4	P60487	E9Q8K5
Q5HZJ8	P60824	E9QLJ0
Q80YU9	F8WIB1	F7B1A4
Q6A0D9	P61458	G3UX26
O89001	E9Q023	Q3UBQ4
Q8BNF3	P61922	Q3UPZ6
D3Z315	Q542M2	Q61930
Q545K5	P61961	Q64036
O89103	P61967	Q6NTA5
O89112	Q5F239	Q6PJ91
A0A0K1W397	Q3TTE3	Q8BJ40
Q9MD68	Q497K3	Q8BLZ1
Q7JD03	A0A0N4SVK3	Q8C6Y2
Q9MQW4	P62488	Q8K2V4
Q99KF5	D3YW86	Q91VK2
P00920	P62748	Q91XL1
P01027	F8WJG3	Q9CWS5
P02104	D3Z3B2	S4R2K0
E0CZ27	P63168
P02463	P63213
P02469	Q8CFZ0
Q3TGA3	P70122
A0A023J6F7	P70245
Q9MD59	B2RQ13
Q7GIP5	Q3UGN9
W0TGY1	E9Q9X4
Q9MD82	P70333
Q7JD02	Q3V1P7
Q542H7	P70452
Q3UVB1	Q3UYK7
Q53ZN9	P70699
Q5FWB7	Q3TAY9
P05125	Q3TU87
P05132	P83870
P05201	H3BIX4
P05202	Q3ULG5
P05213	A0A1W2P758
Q3TZ27	Q3UFP7
Q564E2	P97355
Q9DBN0	Q3U6X7
P06745	B1AT03
Q99LF5	Q3THX4
D6RGQ0	Q3V1A8
Q5M9K1	Q3UNF2
A2RTA0	Q544A1
Q542G9	P97792
Q546G4	P97820
Q00896	Q3UFE1
Q80Y52	P98083
P08003	P98203
P08030	Q01341
Q91V38	A0A087WQT9
Q8K173	Q69ZJ5
B2RQQ8	G3UYF9
Q3UF30	Q04750
Q6GTX3	I3PQW3
P08228	Q05D44
P08249	Q07646
A0A0G2JGP4	Q07797
P08752	A0A1B0GS13
P09055	A0A1L1SRV0
Q3UDR2	Q543F3
Q8CD23	Q148W8
P09411	Q14CH7
P09528	H3BKN0
P09542	D3Z7E5
E9Q2Z4	Q14C53
Q4FJX9	Q3SXD3
Q6LD55	Q3TAS6
A0A0A6YVR9	A0A1W2P6R8
B2RVP5	D3Z4D8
A0A087WRP7	Q3THK3
P0DN34	Q3TIU4
P0DP28	Q3TIX9
Q4FJV4	Q3TJD7
Q58E64	Q3TKT4
P10493	Q3TWW8
Q9DD05	A0A1Y7VM39
Q3TVS6	B9EK92
Q52KC1	A0A0A6YXZ6
P10639	Q3UE37
P10649	Q3UFY8
Q3U1N3	E9Q6Q2
B2RVD5	D3YZ69
Q8C1Y3	A0A0G2JF85
P11031	Q3UHJ0
P11087	D6RE33
Q3UAX2	Q3UKJ7
P11352	A0A140LIS5
Q5EBJ0	Q3UMU9
Q8VH34	Q09HN3
Q99JW7	Q3UPH1
Q71LX8	Q3UQ84
P11531	Q3UQA7
Q80YP5	E9QPB0
P11983	Q3UYV9
P12382	Q3V1T4
P12787	Q3V3R1
Q8C5M4	Q3V3R4
Q6P1A9	B7ZNP3
P13541	B2RTE3
Q545I9	Q4VA53
Q545P0	Q8K265
P14115	F6T4M4
A4FUS1	F8WHR6
P14142	Q569Z6
Q5M9N8	D3Z0B9
P14152	J3QSN2
B2CY77	Q5GIG6
Q3UWP8	A2AKV9
P14576	Q5I043
Q545F4	Q3TCU2
P14685	A0A0A0MQN1
P14733	Q5SF07
Q5M8R8	B7ZCA9
P15105	Q5SUF2
D3YYT0	E0CXE7
Q5NC80	H7BX83
P15626	Q5U3K5
Q5SZA3	Q8CAW0
P16045	Q3TCJ7
P16125	Q5SX74
P16332	Q5SUW3
P16546	V9PVS1
Q9D2D1	Q9ERU0
D2KHZ9	Q3V330
Q9CZU7	E9PX70
Q3TE85	Q8BX20
Q5FW97	H3BJU7
A0A0N4SUX5	Q60960
P17426	A2AFJ1
P17427	Q6ZQK4
P17563	Q3TV20
P17665	Q3U1W3
Q5SVY2	Q3UZJ4
P17751	Q61160
Q3U7I9	Q3USR8
K3W4Q8	E9QAY4
B1AXN9	Q3UCW0
Q544Y7	Q3TJC2
Q3TQJ0	F6ZN61
P19123	A1L341
P19157	Q541Z2
Q5M9M0	Q61249
A0A0J9YVC7	A0A087WSJ5
Q3TWG9	Q542A1
P19536	Q3UTE4
A2RSV8	Q61555
Q3U9G2	Q61599
P20108	Q61686
Q5FWJ3	Q61687
Q3V1T9	Q61753
Q91V47	Q3UDI8
Q91X95	Q99KL9
Q5M9J9	E9Q1D5
P21440	D3Z2U2
A2APX3	Q3U3C4
P21550	Q62432
P21619	Q545R3
Q3TDU5	Q63810
P21981	Q63829
Q8C3V7	Q3UGJ7
P22599	F7A1B4
Q8CC03	Q3TPD9
Q3UPG1	B7ZNK6
P23116	Q3U4J9
Q9DCC5	Q545Q2
P23242	Q4FJN2
Q543K9	Q64511
Q545L9	Q64522
Q52L78	Q8BSZ8
P23953	A0A0A6YXR6
Q8C6E3	Q68EF0
Q9DCY1	Q5F258
Q99LB4	A0A0J9YTU9
P24472	Q3UJ02
P24527	E9QPI5
Q3UPJ2	Q6A028
Q3UKQ5	Q3UCF2
Q3ULD6	Q8C4D5
Q58EU3	F8VPX1
Q8CEI0	Q3TCL6
A2AWT6	Q6GQT1
P26039	A2AIV3
Q4KML7	Q6NV83
P26041	Q6NVF9
P26043	A2ALF0
Q545R0	Q6DI95
Q3U6E4	Q3UE19
Q922I0	Q6P5H2
P26443	Q6P8X1
A1L3B8	Q6P9Z1
Q3U6F6	D6RG50
A0A0A1HAM8	Q3UD58
P26883	Q6PAV2
P27546	Q6PB44
Q3UE40	Q3UA32
P27612	Q3V3K6
Q3UB90	F6RYD0
P27773	A0A1D5RM94
P28271	E9QAS4
Q6P5I3	Q6PDY2
Q3UBP0	Q6PE01
Q3UXK8	A0A1B0GSX7
Q3UKR1	Q6PGF7
Q3TF41	B7NZ86
Q3TKP3	Q6PAI8
P28659	Z4YJT3
P28665	Q6ZQ88
Q8BN32	Q6ZQB6
Q3UI46	Q6ZWM4
Q3UEK9	Q6ZWR6
Q3TG75	Q6ZWY3
Q3UC73	A6H6H4
P30416	Q76LL6
Q3UAZ7	A0PK78
G3X9V2	Q78XF5
Q3V2C6	Q7TMR0
P31230	D3YZX5
P31428	Q7TMY8
Q8BS26	Q3UZ17
Q548W7	Q7TNE3
Q9JJE1	A0A0G2JFJ6
P32020	Q7TPR4
Q8BTU4	Q3U2W2
Q543J5	Q5DTJ4
P33215	Q7TSE6
P34022	Q7TSH2
Q545F0	Q7TT37
P34928	Q80SY5
P35175	Q3TTH9
P35235	Q3UGM1
Q3TJ39	Q80U95
Q3U4W5	A2A6U3
Q0PD35	Q80UJ7
P35283	Q80V26
Q0PD38	Q80VJ3
G5E8M9	E9QMI6
P35385	Q80W21
Q3UFJ3	Q80WJ7
Q3UJS2	Q80WS3
Q5SUC3	B7ZNH7
Q3UG16	A0A1Y7VMH3
P35700	Q3THL5
Q3UWG5	Q3TA76
Q5BLK0	Q80X95
Q642K1	Z4YKC4
P36552	Q3UP61
Q05DV1	B2RXQ8
P37804	Q8BFY6
Q99K58	Q8BG60
Q3UMP2	Q8BGC0
P38647	Q8BGD8
Q3T9X3	Q0VDT4
Q3UVJ2	Q8BGR9
P40142	Q8BGS2
P40240	Q8BGU5
P40336	D3Z127
A0A0R4J1N9	Q8BH04
Q5M9N5	A0A1L1SSE2
D3Z041	Q3T9Z7
P42125	Q3TT06
P42208	A0A1B0GR19
Q99K94	Q8BHD7
Q6GU23	Q8BHS3
P42232	Q8BIJ7
Q8C6E9	Q8BIP0
Q9WVS5	Q8BIQ5
Q8R2L0	Q8BJ71
P43024	Q8BJL1
P43274	Q8BJW6
P43275	Q8BJY1
Q1WWK3	Q8BK06
Q5U415	Q6PJ87
Q3UHW9	Q8BK67
Q3TND1	Q8BKE6
P45952	Q8BKG3
P46412	Q8BMD8
P46460	Q8BMG7
P46471	S4R2D2
Q78ZJ8	Q3TJW1
Q4FZG2	Q4VAA9
B2RSC8	Q9JJ43
Q8BMP9	Q8BP92
A0A0A6YXR4	Q8BPM0
Q544B1	Q8BR92
Q5RKN9	Q8BRF7
Q5DQJ3	A2RRR3
P47757	Q6PAL3
Q91Z57	Q8BTG7
Q8R5C0	Q8BTI8
Q543X6	Q8BTS4
B2KF35	Q8BTV2
P47857	Q8BTX9
Q3UCH0	A0A0G2JFH0
F6QL70	Q8BTZ7
H7BX88	Q9CRY0
A2RS58	Q8BU31
Q58E35	Q8BUV3
Q58EU6	Q3UQH1
P47963	Q3TDL0
Q4V9T8	A0A0A6YWP6
P48036	Q8BVF2
A0A068WAZ7	Q8BVQ5
A0A1Y7VJ48	Q8BVU5
P48678	Q9CSF9
P48722	Q8BWG8
B2RXY7	E9QMF4
P48771	Q8BXA1
P48774	B7ZC19
Q497F1	Q8BY71
P48962	A0A1L1SV73
Q3U7F3	Q8BYA0
P49442	Q8BYU6
P49443	Q8BUT2
P49586	Q8C0D5
Q9CZ58	Q8C0E2
P49813	Q8C1Q6
P49817	Q8C3W1
A0A068BEQ2	G3UWY0
Q3U4D1	Q8C3X8
P50396	Q8C570
Q545C7	A0A0R4J233
P50516	B2RTG7
P50518	Q8C6I2
P50543	G3UY33
P50544	Q8C7K6
Q05BN2	Q8C854
P50637	F6YZ95
K3W4R6	G3XA25
Q8CE80	Q3UBL3
Q4FJQ0	Q3TQY2
A0A0A6YX50	Q8CCF0
Q5EBQ6	Q8CCK0
P51637	Q8CCS6
Q3UHW2	Q14C38
P51667	Q8CF66
P51859	A2AVQ7
Q545A2	Q8CFX1
P51885	Q3U3N1
Q545S0	Q6P7V9
P52480	F6SB18
P52503	E9Q7U2
Q5SUC8	Q8CGY8
Q544L9	Q8CGZ0
P52825	Q8CH18
Q7TND9	Q8CHP5
P53702	Q8CI08
Q5ND42	Q8CI12
Q8BPS5	Q8CI32
Q0PD65	D3YTP0
P54071	Q8CIN4
P54116	Q8CJG0
Q9ESZ9	Q8K0I5
Q8BRA9	Q8JZM7
Q3TJ52	Q8JZX4
P54731	Q14A47
E9PWK7	Q3UDL9
Q569X4	Q8K0Q5
Q3TMB8	Q8K0U4
P54823	A5A4Z2
Q3U5N4	E9PXB0
A0A0G2JDI9	D3Z1R8
P55264	Q8K1R7
Q6PB52	Q8K2C9
P56135	Q8K2H2
P56212	A0A0R4J092
P56375	Q3UXU8
P56376	A0A0R4J0H7
P56379	Q3TRB7
Q3V1C8	B2RUM8
Q6VEU5	Q8K3W0
P56391	Q3UQT4
Q792A4	Q8K3W3
Q54AC6	M1VB37
G5E850	Q8K4I3
Q3U4W8	F6U5L3
P56480	Q8K4Z5
Q3UN10	Q99KV4
Q564F6	Q8QZY9
G3UXT7	Q9Z0T2
P57759	Q8CDZ5
Q3ULT2	Q8R0J7
P57784	Q8R0W0
A0A286YDK5	Q8R123
Q8C7F9	Q8R1F1
Q059G7	Q66JV0
Q3TLQ4	Q8R238
Q3UDC8	Q8R2U0
P58281	A0A0A6YXY1
Q543N6	Q3TI84
Q545Y3	A0A0R4J0U7
Q3UGC5	Q8R3B1
P59266	A6MDD3
Q3TQR3	Q8R480
Q9D3C4	A2ATJ2
Q3UJN2	Q8R4X3
Q9CT23	Q8R5A0
P60335	Q8R5C5
P60603	Q8R5H1
Q3UE06	Q8VBZ3
Q3UAF7	Q3UGN4
P60766	Q8VC88
Q4FZL1	C1IE02
Q5BLK2	A0A0R4J0M1
A2AUE1	Q8VD62
P61014	A0A0G2JEC8
B2RPS1	Q8VD75
B0R091	Q8VDG5
Q4FJL0	A0A0J9YU92
A0A0G2JE32	Q8VDK1
P61082	Q3UDS7
A0A0J9YUI1	Q8VDM6
A2RTT4	Q8VDP3
Q5SW83	Q8VDS4
P61164	A0A0J9YTY5
P61202	Q3UVN0
Q3U344	Q3U6D2
Q3UHY8	F6VRI6
Q4FZH2	D3Z3J6
Q4FK54	Q3TVB4
Q9CQL1	A9C491
Q5BLJ9	Q3UDM8
Q5M9N6	Q8VEE4
Q3TJD0	F6QKK2
Q14BR4	Q8VEH5
A3KMJ8	Q0VGU9
P61804	Q8VHC3
H7BWX9	Q8VHE0
Q3UNQ3	Q8VHN8
P61971	Q8VI75
A8IP69	Q91V01
P62071	Q3U4F0
P62075	Q91VW5
P62077	A2AMY5
Q4FZE6	Q69ZE0
P62137	Q3U1S6
P62141	E9PXX7
Q542I9	Q91WC0
P62196	Q8BIQ9
Q497E9	Q91WN1
Q5M9M4	Q3TSR1
Q5SS40	Q91XF0
O70569	Q148W7
Q9CWI9	Q91XV3
Q561N5	E9PYT3
P62274	Q80X54
Q3UC02	Q91YJ3
Q921R2	Q3TSU7
Q3V424	A0A286YD12
P62311	Q91YR7
Q542U7	Q91YR9
P62315	Q91YT7
Q14AF6	Q91Z31
Q91VM2	Q91Z49
Q14AQ1	Q3U5P4
P62627	G3X956
P62631	Q5M8R9
Q545F8	Q920Q8
P62715	Q3TBD4
P62717	Q9CSH0
P62737	Q9ESR1
Q3UJ76	Q921L3
Q4V9X9	Z4YJU8
Q5BLK1	G3X937
P62774	Q921X9
B2RTM0	J3QM73
P62814	Q922D4
Q3UB66	Q3UMM1
Q3ULW0	Q922P9
P62830	Q3TMZ1
A0A0G2JE52	F8WI31
P62843	Q8CEW9
A0A286YEB7	A2RRJ4
A0A1L1SQA8	H3BLE1
Q497N1	D3Z4M2
G3UYV7	Q05CZ9
P62862	F7D5L2
P62869	Q99J36
Q3U1B1	Q3TCW5
P62878	Q99J77
Q3U9V4	Q8BW84
Q58DZ3	Q99JT9
Q505A8	A0A1L1SRC1
Q56A15	Q99JX7
Q9CY93	Q99K01
Q5YLW3	Q99K70
P62911	Q8BTJ1
Q3UJS0	A0A0R4J0B4
Q60951	Q99KN2
Q642L7	Q99KR3
Q8BPG5	Q99L27
Q5SW18	Q99LC2
Q0PD63	Q3UZR8
Q3UBA6	D3Z487
P63024	Q99LI2
P63028	Q3TXN6
D3YWY6	B1ATZ0
Q5NTY0	Q99LI9
P63038	Q3TNK3
A0A0G2JH04	Q9CQD4
P63085	Q99M01
Q6ZWM8	A0A0M3HEP3
Z4YKV1	Q99M07
P63101	Q99M28
A0A0J9YUD8	Q99M31
P63166	Q99M51
P63242	Q3TPJ4
P63248	V9GWT6
Q8C2N7	Q99MR6
Q4KL81	A0A0U1RPF2
Q5M9L7	Q3UL43
Q9CXY0	Q99PL6
Q5M9K7	Q80TP6
B2RRX2	Q9CPN8
P63330	Q9CPS7
P67778	Q9CPT4
N0E4C0	Q9CPV3
Q4VAG4	Q9CPX6
Q9CXK3	Q3UJV6
Q561N4	A0A1L1SRJ9
P68040	E0CYQ2
P68134	Q9CQ71
A3KML3	Q05BF0
P68368	Q9CQE1
P68372	Q9CQE2
Q52L87	Q9CQF0
A1L0V4	Q9CQF3
P68510	A7VJ98
Q3TFE8	Q9CQJ1
E9PUE8	Q9CQJ6
Q5D098	Q9CQK7
Q14BZ3	A0A0N4SVL9
Q8BQ10	Q9CQU3
Q5EBQ2	Q9CQV5
Q921W2	Q9CQW9
P70335	Q9CR26
F8VPK5	Q9CR42
P70349	J3JS94
Q9CWQ7	Q5M9P7
Q8BW03	Q0VB06
Q4FE56	Q9CRB2
Q3TKM5	Q78KN5
Q3UZD4	A0A0R4J195
P70460	Q6P5E5
P70670	Q3URR8
P70677	Q9CWI3
P70697	Q3UKS4
P70698	Q8CEH4
Q8C5Q5	Q9CWS0
Q542X7	Q8BHC2
Q564F4	Q9CXA2
P80316	E9Q421
Q52KG9	Q60F90
Q3U4U6	F7D3B8
A2ACH6	Q3TV94
Q9EQ83	B7ZMS6
P82349	Q9CYD3
P82350	Q9CYG7
Q5M9P1	Q9CYL5
A0A087WQE6	Q1XID4
P84084	Q9CZH3
Q4FZH7	Q9CZW4
Q3TWV4	Q9CZX0
Q3UDZ1	Q9CZX7
A2A547	Q9CZX9
Q3U781	Q0VBU4
A1L0U3	E9PW47
B2RY90	Q9D0B6
Q3UK39	A2AMV1
Q4FJX4	Q9D0L8
Q564F3	Q9D0Y8
Q545H7	F6WM75
Q544Q7	Q9D187
G3UXZ5	A2AKH7
G3X9V0	Q9D1H7
Q3U541	A0A0N4SVE1
P97384	Q9D1L9
Q7TMN7	Q9D1M4
P97443	Q9D1Q4
P97447	Q9D1R1
Q3UP74	D6RH99
P97450	D3Z1G7
P97478	Q9D281
G3UZY2	Q3U5M2
Q7TQD5	F6ZMT3
Q7TQG5	Q9D2P4
P97807	Q9D328
E9Q5H2	Q8CDS4
Q4FK51	F6T9K1
P97825	Q9D6Z0
P97855	B1B1D8
Q8BP04	Q3UXK5
P97927	Q3TI27
P97930	Q0VBA4
Q8R390	A2BGI8
P99024	Q14C24
P99026	Q6PGJ8
P99027	Q9D8X2
P99028	Q9D958
Q3UWS9	Q9DAT5
Q3V2G1	Q8BTJ0
Q00897	A0A1Y7VLY5
Q00898	Q9DB30
Q58EU7	Q9DB34
Q00PI9	A0A158SIT8
Q3TX57	Q9DBG9
Q01339	Q059U9
E9Q1S3	Q9DBR1
Q9D031	Q9DBS5
Q01853	Q4FK22
Q3TLW5	A8Y2Z5
B9EHN0	Q3TJH1
Q02248	Q3U8Y1
Q02257	Q3UKP5
B2RQQ1	Q8VCR4
Q02788	A0A140LJF3
Q8BRD3	Q9DCT1
A0A0A6YXC8	Q54AA2
Q03265	Q9EPK7
Q04447	D3Z2N6
Q04857	E0CY91
Q05186	D3Z0G0
Q497I3	Q8BSX8
G5E8R3	Q9EQH2
D3Z4J9	Q9EQQ2
Q06138	Q9EQQ9
Q06185	Q9EQS3
Q549A5	Q9ER41
Q922A2	Q3U716
B7ZWC4	Q8CD09
Q07417	B2RQS1
Q08481	Q9ERL9
Q3U6Y9	A0A1L1SUU4
A2AW05	Q3U7F6
Q11011	Q9ERU9
A2RS23	Q9ES28
Q14C51	Q3V493
Q1XH17	Q9ES74
Q91VK1	Q9EST4
Q2TPA8	Q91WP9
Q3B7Z2	Q8C6F5
A0A0R4J1H0	Q3UIH7
Q3TBW2	Q9JHP7
Q3TCH7	A0A1L1ST13
Q3TDN2	Q9JHS3
A0A0R4J0D3	Q9JHU9
Z4YKB8	Q9CWZ5
B2RRH9	Q9JIK9
Q3TSS0	Q3TCZ2
Q3TJZ6	Q9JIQ3
S4R294	Q9JIX0
Q3TMH2	A0A159AK85
Q3TMP8	F6RJV6
Q3TQB2	Q8R038
G3UWL8	H7BWY2
Q3TXS7	B0LAE4
Q3U0B3	Q9JKX6
Q3U0V1	Q9JKY0
Q3U186	Q9JL35
Q3U1J4	D3Z1H8
Z4YJR1	E9QNY8
Q3U5Q7	Q9JLI8
Q3U7R1	Q548M4
Q8BNA3	Q9JLN9
Q3U9G9	Q80XR8
Q3UBX0	A0A0J9YV48
Q3UDE2	Q3TR90
Q3UEB3	E9Q405
Q3UFY7	Q3U6T2
Q2YDW1	H9KV01
Q3UGR5	Q9QXE7
Q3UHB1	Q9QXK3
B2RTB0	A0A0R4J1H8
Q3UHZ5	Q3TRK3
E9Q8U3	E9QA63
A2AP31	Q9QY93
Q3UIZ8	Q505A4
B2RUK5	Q9QZB7
D3YZN4	Q3UK85
B2RSR7	Q9QZE5
Q3UM45	A0A1D5RLR0
D3Z0U5	Q9QZI9
Q3UMR5	Q9QZM0
B0V2Q7	Q9R061
Q3UPL0	Q3V1C9
B2RX13	Q9R0E1
F6UV57	Q3UE11
A0A1D5RMC8	B2RSW8
Q3URS9	Q99LI6
Q05BF9	Q0PD48
Q3UW53	Q9R0P4
Q3UX10	E9PVP3
Q3UZA1	Q3TFP0
B2RTC8	A0A1B0GRU8
Q3V1L4	Q9R1T2
Q3V384	Q8C094
Q4ACU6	Q9WUD1
A0A1W2P7X0	F6XLZ3
A0A087WNP6	Q545I6
Q4VAE3	Q9WUZ9
Q501J6	Q9WV02
A8Y5E9	Q9WV84
Q505D7	Q69ZJ6
B1AX98	Q9WV96
B8X349	Q9WVG6
Q59J78	Q9WVT6
Q5DTJ9	Q9JJD1
Q5EBG6	A0A0R4J2B0
Q5F285	Q3U8F7
Q5F2E7	Q6IZF3
Q5FWK3	Q9Z0U1
F8WHL1	Q9Z0W3
Q5M8N4	Q3UQM7
Q5SUR0	Q8K0Q8
Q5SX39	G3UZ60
Q5U458	Q3TG21
Q5XJY5	Q9Z1K5
Q5XKN4	Q3TK92
Q60597	Q3TJY5
Q60598	Q9Z1Q2
Q642K0	Q9Z247
B1AT92	Q8BP95
Q9DC36	Q3TT70
Q3UGS9	Q52KH2
Q60668	A0A1B0GX25
Q60675	Q7TPV1
Q60676	Q9Z315
Q60692	A6H5U5
Q3TN84	A0A0A0U6W1
Q61177	A0A0A6YXD3
F6TCF9	A0A0A6YY91
Q60749	A0A0G2JFZ4
Q60759	Q6PDG0
Q4FJQ6	A0A0N4SV80
Q3THQ5	A0A0R4IZY9
Q3UFZ6	A0A0R4J049
A2AUR3	A0A0R4J1L2
Q60902	A2RTH5
Q60930	A0A0U1RPA0
Q3TX38	A0A1L1SUC4
Q60932	A0A1L1SV25
Q60936	A0A1L1SVH5
Q60972	Q3TTA2
Q60994	A0A286YE24
Q61001	A4FUS0
Q3UR33	A0AUN0
Q61033	Q3UZL8
Q9D094	A2A4P3
Q61074	A2A5R8
Q61081	B9EJZ0
Q61102	A2AJW4
Q61147	A2API8
Q3U4H0	A2RSX9
Q61171	B1AU75
Q61191	B1AZ15
Q61206	Q69ZV2
Q3TWM9	Q9D8D6
Q3U9M7	B2RXW8
Q61292	B7ZMP8
Q61301	B9EKP8
Q3U9U5	D3YUI7
Q3UDK5	D3YWT1
Q61425	D3Z4B0
Q3TU94	G3X922
F8WHM5	E0CX20
Q9CRS5	E0CYV9
Q3TWS4	Q6KAP1
Q61553	E9PWG6
Q61554	E9PWQ3
Q3UNJ3	E9PYH0
Q61584	E9Q8Z5
Q61598	Q3TU36
Q61655	F7ACR9
Q61656	F8VQD3
E9Q0U7	G3UY52
Q61702	G3X924
Q8K016	G3X9D8
Q61733	G5E8G0
Q8CC06	G5E897
Q8CCI6	M0QWX7
Q61768	Q8BM29
Q61789	Q66JP8
Q543N3	Q3TA75
Q61838	Q99PB4
Q61879	Q91Z50
Q5U438	Q3TII3
Q8C9V5	Q3TKC5
B2M1R7	Q3TQL4
Q543C5	Q3TR40
Q62009	Q3TS32
D3Z375	Q3U046
Q2M4I9	Q3U6Q1
Q99JS7	Q68FG2
Q62093	Q3ULG4
Q3U484	Q3V460
Q62159	Q8R2U5
Q8CBE6	Q4VA93
B9EKE9	Q8BQ03
Q3TVJ8	Q5FWJ5
Q9CXX7	Q6A099
D3YW09	Q6NXL1
Q62234	Q7M739
Q569X3	Q8K5D8
Q62261	Q80ZM5
Q5EBP9	Q8BPK2
Q545E6	Q8C5R8
Q542D9	Q8C851
A2RS68	Q91X76
Q62418	Q9CR49
Q62422	Q9D6N4
Q62425
Q62426
Q3UBU9
F7CBP1
Q5RKP0
Q7TQE2
Q63844
Q63918
Q3UPM3
Q5ND51
Q3UJR8
E9Q4Q2
Q8C2A1
Q4KL76
Q64442
Q64444
Q6ZWY9
Q3TEN9
Q564F2
Q64521
Q64727
Q3UJP8
Q14DP5
Q68FD5
Q3U728
Q68FL6
H7BX26
Q6A0A9
Q6DFW4
Q6GQT9
B2RWH3
Q6IRU2
Q6NXJ0
E9PVC6
Q6P069
Q3UKF5
Q9CWU3
Q6P3A8
Q6P4T2
Q5RL55
A0A087WPT7
Q6P5E4
Q6P5F9
Q3UCC5
Q6P8J7
Q6ZPX7
Q6PB66
Q6PCP5
Q6PD03
Q3UID0
Q6PDI5
Q6PDM2
Q6PDN3
Q6PE15
E0CYJ0
Q6PGB6
Q6PGC1
Q6PGC7
Q3U0T9
Q6PHZ2
D3YYN7
Q6PIU9
F7AAP4
B8JJI4
Q6R891
K3W4R2
Q6VUP9
A0A0R4J2B2
G3UWR2
B7ZWL1
Q6ZQ38
Q6ZQ73
Q6ZQI3
Q6ZWN5
E9QP46
Q6ZWQ7
A0A0G2JDW7
I7HLV2
Q6ZWV7
Q6ZWX6
Q6ZWZ2
Q71FD7
Q71RI9
Q76MZ3
Q78IK2
Q78IK4
Q78J03
Q78JW9
Q3UZI3
A2RSB1
Q3UA17
Q7TMB8
Q7TMK9
Q7TMM9
Q7TNG5
Q7TNS2
Q7TNV0
Q7TQ48
Q7TQH0
Q7TQI3
B2RQQ7
Q80SW1
Q3UKC8
Q61053
Q80UP8
Q80UU9
Q80VD1
Q80W93
Q812D4
Q80X85
Q80X90
Q80XB4
A0A0R4J0I6
Q80XN0
A0A087WRY3
Q80Y14
Q80Y86
Q80YD1
Q80YV4
E9QJS0
Q80ZS3
Q810A7
H3BJP9
Q811U4
Q8R2U8
Q3UDX9
Q8BFR5
Q8BFS6
Q8BFW7
Q8BFY9
F6V7S2
Q8BFZ3
Q8BFZ9
Q6P6I7
Q5BKQ9
Q8BG51
Q8BG95
Q3UTE7
Q14AZ9
Q3TDD8
Q8BGH2
Q3UM95
Q6XMP4
Q8BGX2
Q8BGY7
G3X8W7
Q8BH58
Q8BH59
Q3V3W7
Q8BH64
Q6P1B6
Q8BH86
Q8BH95
Q8BHC4
Q8BHE8
A6PWC3
A2A8E2
Q8BHL3
Q8BHN3
Q8BI72
Q8BI84
H3BJ37
Q8BIJ6
Q8BIW1
Q8BJ03
Q8BJS4
Q3TN35
A0A0R4J0L6
E9Q933
Q8BK30
Q3TL79
Q8BK72
Q8BKC5
Q5SVF8
Q8BKY8
Q8BKZ9
Q8BL66
Q3THA6
Q8BLF1
Q8BLY2
Q8BMA6
Q8BMF4
Q7TSZ3
Q8BMJ3
Q8BMK4
Q8BML9
Q8BMS1
Q3UQM8
Q8BP40
Q8BP47
Q8BP67
Q3T9U1
G5E8C4
Q8BRK8
Q8CBM2
Q3UJS6
Q8BTG3
B7FAU9
Q05CI8
Q8BU30
Q8BU33
A0A0R4J139
Q8BU88
Q8BUY5
A0A1W2P6L7
Q8BVI4
Q8BVZ1
Q8BW75
B2RS41
Q8BWM0
Q8BWT1
Q3U6V5
B2RQV1
Q8BX02
Q8BX10
Q8BXK9
A0A0N4SVZ5
Q8BXV2
Q8BXZ1
A0A1L1SVG6
Q7TN20
Q3UUD9
Q8BYM8
B2RWB7
Q8BZF8
G5E8Q5
B2RR26
B2RWW1
E9PWY9
A2ARI0
Q8C0M9
Q8C129
Q8C166
A1L337
A0A0R4IZY0
A0A0J9YTY0
Q8C2Q3
Q8C3X2
Q8C5H8
Q8C298
Q3UGS6
Q147V6
Q8C7H1
D3Z061
Z4YJW0
Q8C878
Q8CAK1
Q8CAQ8
H3BK66
Q3URF1
Q8CC86
Q8CC88
Q3U8R9
A0A0R4J1N8
E9Q705
Q641N8
Q8CFI7
Q8CG48
Q8CG76
Q8CGC7
Q3TH57
Q8CGK3
Q8CGP5
Q8CGY6
B9EI57
Q8CHH9
Q8CHP8
Q8CHS7
Q8CHT0
Q8CHW4
Q3V3U0
Q3TLE2
Q8BTF0
Q2I0J8
Q8CJ40
Q8CJ53
Q8JZN5
Q8JZN7
Q8JZQ2
Q8JZQ9
Q8K009
Q8K010
Q9D577
Q8K0D5
Q3TGR2
Q7M6W1
Q8K0Z7
Q3TZ44
Q8K183
Q8K199
E9PX94
Q8K1J6
E9PUD2
Q3TST0
Q8K1Z0
Q8K215
Q8K297
Q8K2B3
Q8K2C6
Q8K2M0
Q8K2Q7
D3YU12
Q3V2E3
Q8K2Y7
Q5BL18
Q9CRH8
A0A0R4J0T0
Q8K3C3
Q8K3H0
Q5M9P5
Q8K411
Q8K443
Q3TDB5
Q8K4F5
Q8K4L3
Q8K4Z3
Q8N7N5
Q8QZS1
Q8QZT1
Q8QZY1
D3YYK8
Q8R010
Q8R016
Q8R035
Q8R050
Q8R086
Q8R0F8
Q8R0H9
A0A087WRE7
D3YVQ5
Q8R127
A0A0R4J107
Q8R164
Q8R1B4
Q8R1G2
Q8R1H0
Q5NCJ9
Q3TWG5
Q8R1S0
Q8R1V4
Q8R216
Q8R2G4
Q3TML3
Q8R2Q8
Q8R2Y2
Q8R2Y8
Q3TN93
Q8R326
Q8R361
Q8R3F5
A2ADR8
Q8R3K3
F8WJI3
Q8R3V5
Q8R404
Q8R4N0
Q8R4S0
Q3TT90
Q8R5J9
F6V084
Q8VBT1
Q8VBV7
E0CZE0
Q8VC30
F6UNW2
Q8VCA8
Q8VCF0
Q3UEM7
D3YU17
Q8VCT3
Q8VCT4
Q8VCW8
A0A1B0GT63
Q14DS6
Q8VDC1
Q8VDD5
Q3V1M8
Q3TXV1
Q8VDN2
Q8VDP4
Q8VDQ1
Q3UJK6
Q8VDT9
Q8VE22
Q8VE38
Q8VE88
Q8VE95
Q8VE97
Q8VEA4
Q3TVW6
Q8VEH6
Q3ULH5
Q3THU8
Q3V1L7
Q8VHL1
Q8VHX6
Q8VHY0
Q99LE7
Q8VIJ6
F8WIK0
Q924A9
Q91V12
Q91V16
Q50HX4
Q91V64
Q3UEA1
Q91VA6
Q91VC3
Q91VC9
Q3TIU7
Q91VH6
Q3UM23
Q91VJ2
Q91VM5
Q91VM9
E9Q4M4
Q91VR5
Q91VT4
Q91VW3
Q91WD5
Q0P6B2
Q91WK1
Q8BTX5
Q9CV53
Q91WQ3
Q91WS0
Q91WU5
Q91X72
Q91XE4
A0A1L1SSA8
Q91XL9
E9QKZ2
Q91YE8
Q5M6W7
Q91YM4
Q91YN9
Q91YP0
Q5RKP4
Q91YR1
Q8BJA6
D3YUM1
Q3UKA1
Q91YY4
Q3T9Z2
B2RXX9
Q3UGC8
Q91ZE0
Q91ZJ5
Q91ZU6
Q91ZW3
A0A0R4J0I9
B9EIZ7
Q2M2Q8
Q8BUM1
Q921G7
Q3UPU8
Q921H9
Q921I1
B2RSV4
Q921M7
Q921N7
Q921S7
Q921T2
Q921U8
Q921W0
Q922B1
Q3TMC5
Q3TW74
Q4FJR4
Q922J3
Q922Q1
Q3TF84
Q922R8
Q3UT19
Q922Y1
Q3U6G1
Q923D3
Q6ZWS7
F6R357
Q921Z9
Q924T2
Q3UIM5
Q925I1
Q8C0J7
Q93092
Q9D6G1
Q99J39
Q3UGB8
Q505N7
Q99JB2
Q543N7
Q99JF8
Q99JI4
Q52L50
Q4FJX7
Q99JR6
Q3TG07
Q99JX4
Q99JY0
Q3ULF7
Q99K28
Q3USG5
Q4FK11
A0A1C7CYV0
A0A0R4J052
Q99KC8
Q6PDC2
Q99KI0
Q99KI3
Q3TPZ5
Q6NXZ0
Q99KP6
Q99KQ4
Q99KR7
Q99KV1
Q3URS8
Q3TVU9
Q99L13
Q6PBC0
Q3ULL5
Q3U8D2
Q99L88
Q3UIB5
Q99LB6
Q99LC3
Q99LC5
Q99LD4
Q99LD8
Q3UVI9
Q99LF4
Q99LP6
Q99LT0
Q99LX0
Q99LY9
Q99M71
Q99M87
Q8C292
A0PJE6
A6H6K1
Q99MR8
Q99MS7
Q99N84
Q5U5I3
Q3U2U4
Q99N92
Q99N93
Q14B21
D3Z456
Q99N96
Q3UJ89
Q99NB8
G5E866
A0A1W2P6X1
Q99P72
Q3UF10
A2AVJ7
Q99PR8
Q99PT1
Q99PV0
Q9CPP6
Q9CPQ1
Q9CPQ3
Q9CPQ8
Q6ZWZ7
Q9CPR5
A5GZX3
Q9CPU2
Q9CPU4
Q9CPV4
Q3TK56
Q9CPX7
Q9CPY1
Q9CPY7
Q9CPZ8
Q9CQ00
Q9CQ06
Q9CQ19
Q9DB27
A0A0A6YX02
Q9CQ40
Q9CQ45
Q9CQ54
Q9CQ60
Q4FJK0
Q9CQ65
Q9CQ69
Q9CQ75
A8XY17
E9PXB9
Q9CQ86
D5MCW4
Q9CQ91
Q9CQ92
Q0QEZ4
Q9CQB5
Q9CQC6
Q9CQC7
Q3U281
Q9CQD1
Q9CQE3
Q4VA29
D3Z316
Q9CQF8
Q3UYP2
Q8BU20
A2A7Z4
Q544F6
Q9CQI7
Q9CQJ8
V9GXI7
Q9CQL5
Q9CQM5
Q9CQM9
Q922Z3
Q9CQN7
Q8C9M6
Q5I0W0
Q8C1L7
Q4VA32
Q9CQS4
Q9CQS8
Q9CQU0
Q9CQV1
Q9CQV4
Q2TBF9
D3Z5K6
A2A5N2
Q9CQW1
A0A0N4SVB8
Q3TH64
Q9CQX8
Q9CQY6
Q9CQZ5
Q9D6H6
Q3THC1
M0QWS4
Q9CR13
Q9CR16
Q9CR20
F6ZFT1
D3Z5H8
Q9CR41
Q5HZY7
Q9CR57
Q9CR59
Q9CR61
Q5SX53
A0A0R4J1Z3
Q9CR68
Q78HW2
D3Z2K2
Q9CR98
Q3TIL4
Q9CRA7
Q1JPR8
Q3TI65
Q9CRB9
Q9CRD0
Q6A0D1
Q9CRY7
Q9CS42
Q9CS72
A0A0B4J1E2
Q9CT10
Q9CU62
Q9CVB6
Q9CWE0
B2RSN3
Q9CWG8
Q9CWJ9
Q91VZ1
A6PWX9
Q9CWW6
A2AQ17
A0A0G2JEA9
A0A0A6YW87
Q9CX34
Q99JB5
Q546K1
Q9CX86
Q9CXD6
Q9CXI0
Q9CXJ4
Q9CXR1
Q9CXS4
Q9CXT8
Q9D6J9
Q9CXW2
Q9CXW3
E9PYL9
Q3UXI9
Q923F9
Q9CY16
Q9CY27
Q9CY58
Q9CY64
Q9CYH2
Q9CYN2
Q8BWW3
Q9CYT6
Q3TAI4
Q9CZ04
Q3TIC8
Q9CZ30
J3QMM7
Q3KQQ1
Q9CZ83
Q5XK33
Q9CZD3
Q9CZJ2
A0A0R4J1R7
Q5M8Q0
Q9CZP5
Q3UZV6
Q8K239
Q9CZS1
Q91YT4
Q9CZU6
Q3TSX8
Q9CZX8
Q569Y6
Q9D020
Q9D023
Q9D051
Q9D0B5
Q9D0D3
Q3THB3
Q9D0F3
Q5RJV4
Q9D0G0
Q9D0I9
Q9D0K2
Q9D0L4
Q8BK29
Q9D0M3
Q9D0M5
Q9D0N8
Q9D0Q7
Q9D0R2
Q9D0R8
Q5M9J2
Q9D0T1
Q3U0J1
Q6KAU3
Q9D172
Q9D1A2
Q9D1B9
Q9D1C8
Q9D1D4
Q9D1E6
Q0PD66
Q9D1G3
Q9D1H6
Q9D1H8
Q9D1I5
Q9D1I6
B7ZWI2
Q9D1L0
Q9D1M0
Q9D1N9
Q7TMH5
Q9D1P4
Q3URM4
Q9D1R9
Q8R2S3
Q9D2G2
Q8CFR5
Q9D2R6
Q9D2V7
Q9D338
Q4VAI2
Q4FK74
F8WHU7
Q9D3P8
Q9D4H8
Q9D517
Q58E59
Q9D5T0
Q2M4H5
Q9D6J5
Q9D6J6
Q9D6K5
Q9D6K8
Q9D6M3
Q9D6R2
Q9D6S7
Q9D6U8
D3Z373
Q9D6Y7
F6ZHD8
Q9D6Z1
D3Z2J6
Q9D7A8
A0A0R4J0P1
Q91YL8
Q9D7J4
Q9D7J9
Q9D7N3
Q9D7N6
Q9D7N9
Q9D7P6
Q9D7X3
Q4FK49
Q9D820
D3Z3F1
Q9D832
Q9CQB4
Q9D880
Q60I30
Q9D898
Q9D8B3
Q9D8B4
Q564E8
Q4FZK2
Q9D8P4
Q9D8S9
Q14AR0
Q8C5E7
Q9D8Y1
I3ITR1
Q9D967
Q9DAK9
Q9DAR7
A0A0N4SVT3
A0A0G2JDV8
Q9DB05
Q9DB15
Q9DB20
Q9DB60
Q9DB73
Q9DB77
Q9DBC7
Q9DBF1
Q9DBG3
Q9DBG5
Q61833
Q9DBG7
Q9DBH5
Q3U7Z6
Q7TMY2
Q9DBL7
Q9DBN5
Q9DBP5
Q9DBR7
Q9DBS1
Q9DBZ5
Q9DC61
A0A0R3P9C8
Q9DC70
Q9DC71
Q9DC77
A0A1Y7VK19
Q9DCC4
Q91V28
Q4FK79
Q6IRT4
Q9DCI9
Q9DCJ5
Q9DCL9
Q9DCM0
Q9DCM2
Q9DCN2
Q9DCS3
Q9DCS9
Q9DCT2
Q4FJU3
Q9DCU6
Q9DCV4
Q9DCW4
G3X9L6
Q9DCZ1
Q3KNM9
Q9EP69
Q80XK9
Q8C5R4
Q05DE0
Q9EPL8
Q9EPU0
Q9EQ06
Q9EQ20
Q3TRJ1
Q9EQI8
Q9EQK5
Q3TM70
A2BE93
Q3TDG9
Q6P264
Q9ER88
Q9ERE7
Q9ERI6
Q9ERK4
Q9ERS2
Q3UGT9
Q9ES82
Q9ES83
Q9ES97
E9QL12
Q3UW32
Q9ESW4
Q3TM67
G3UYD0
Q9ET54
Q9ET78
Q9JHI5
Q3TFA9
Q6NS54
Q6P8N8
A0A0R4J0J0
Q9JHU4
Q9JHW2
Q9JI39
H3BLR8
Q9JI75
Q9JI91
A0A171KXD3
Q9JIF7
Q3U878
Q540D7
Q8CCG5
Q80TU6
Q3TXN0
Q9JJ28
D6RFD9
Q9JJC6
Q52KP0
Q9JJL8
Q9JJU8
Q9JJW5
Q9JK23
Q9JK42
Q9JK48
Q8CAZ9
Q9JK92
Q9JKB1
Q9JKF1
Q8CCX9
A0A0A6YXE3
Q9JKR6
Q9JKS4
A0A0A6YVU8
Q3UN60
Q3UN19
Q3UDG0
A0A1L1SR69
J3QMN4
A6H663
Q9JLV5
A0A0R4J023
Q9JM14
Q9JM76
E9PYI8
Q9JMC3
Q9JMD0
Q9JMG1
Q9JMH6
A0A1Y7VM65
Q4VAE6
Q9QUM9
Q543B9
Q3UTI7
Q5SVI8
Q9QX60
D3YTP8
Q9QXB9
Q8N9U3
Q9QXS1
Q9QXT0
Q8C140
Q8BH80
Q9QYA2
Q543N5
F8WHZ9
Q9QYG0
Q3TFF0
Q9QYR9
Q9QYS9
Q8C5G6
Q3U2G9
Q9QZ23
Q9QZ57
Q99NE7
D3Z645
Q9QZD9
Q3U379
D3Z3L7
E9Q852
Q9QZQ8
D3Z4U0
F2Z455
Q9R062
Q9R069
Q9CY49
Q9QX52
Q9R0H0
Q9R0H2
Q8VIQ4
Q9CXZ9
H3BJP2
Q4FK36
D3YWT0
Q9R0P9
Q3THL1
Q9R0Q6
Q3TJG6
Q9R0X4
Q9R0Y5
Q9R190
Q9R1P0
Q545G0
Q9R1P3
Q3TS44
Q58E29
Q3UUU4
Q8K0M3
Q9WTI7
Q9WTL7
Q3UXP2
Q9WTP6
Q9WTP7
B2RRE0
Q9CXU4
Q8VDK4
Q9WTX2
Q5SUR3
Q3UIA5
Q9WU28
Q9WU78
Q3TG12
Q8C605
Q9WUB3
Q564E5
Q543P7
A2RS22
[truncated: 288 more rows]
