# Supplementary material for: Proteogenomics Integrating Reveal a Complex Network, Alternative Splicing, Hub Genes Regulating Heart Maturation
Source: Genes (Basel). 2022 Jan 28;13(2):250. doi: 10.3390/genes13020250 (PMC8872128; doi:10.3390/genes13020250)
Supplement: Supplementary file 1 [file genes-13-00250-s001.zip › genes-1511139-supplementary/Supplemental table 3.xlsx]

## Sheet: Sheet1
Table3. The primer sequence of hub genes
Primer	Sequence
m-Ogdh-F1	ATGTAGCACAGCTGGACCCC
m-Ogdh-R1	TGTAGGCCATAGAACCCTCCT
m-Scp2-F1	CTGTAGGAGACCTTCGCTGC
m-Scp2-R1	TCCACTGCGGAGTAAGGGAT
m-Hadhb-F1	GGCGGACGTTTGTCAGTCT
m-Hadhb-R1	TGAAATCTGCCTGTGGGGAAA
m-Slc25a20-F1	GGACGTGCTCAAGTCTCGAT
m-Slc25a20-R1	CGCGGATCATGACTGCATTG
m-Fabp3-F1	TGCCTCATGGTTTTCCCCTC
m-Fabp3-R1	CCTTGGAGCACCCTTTGGAT
m-Decr1-F1	CGTTCTTTGCTGGGGTGTCC
m-Decr1-R1	AGGCTTTAAAACGGGCTGGAA
m-Etfdh-F1	ATCTGGTCAAGTCTCCGGGT
m-Etfdh-R1	GCACACAGAGGTAGGCACTT
m-Ech1-F1	AGAAATGGCTACCGCGATGA
m-Ech1-R1	TACAGCTGGCTGGTACCTCT
m-Cpt2-F1	TGTGAGCGGAAGATCCCAAC
m-Cpt2-R1	GCTTTCCAACCCGATCTCCT
m-Acadm-F1	AACTAAACATGGGCCAGCGA
m-Acadm-R1	GAAACCTGCTCCTTCACCGA
m-Acadvl-F1	TCTATGGCACAAAGGCCCAG
m-Acadvl-R1	GGCTACATCGGATCCACTCG
m-Acsl1-F1	AGGACTCGGCATGTGACAAA
m-Acsl1-R1	ACACCGCAGCAGAATCAGAA
m-Acox1-F1	TTTGTGGAACCTGTTGGCCT
m-Acox1-R1	CGGGTGCATCCATTTCTCCT
m-Acad11-F1	GTGACACCGTGGAAGTGCTA
m-Acad11-R1	AGTAACAGTCAGCACAGCCC
m-Rps8-F1	TAGAAACCGGACCGTGAAGC
m-Rps8-R1	GCCGTCCCAGCTCATACTTT
m-Rps13-F1	TGATTGGCGTTTGAGATTGGC
m-Rps13-R1	AATCCTTGTGGAAGTGGGGC
m-Rpl8-F1	AGCGGACAGAGCTGTTCATC
m-Rpl8-R1	GATCGTACCCTCAGGCATGG
m-Rpl7a-F1	AAGGCGACGTCCCAACTAAG
m-Rpl7a-R1	TCGACACAGAGCAGGTAGGA
m-Rpl3-F1	CTACGCCAGAAGAAGGCACA
m-Rpl3-R1	TCTCATCCTGCCCAAACACC
m-Rpl13a-F1	AACGGACTCCTGGTGTGAAC
m-Rpl13a-R1	GGAACCTTTGGTCCCCACTT
m-Rpl10a-F1	AGAACGCGGGCTCTATTTGA
m-Rpl10a-R1	ACCGTCTCCAGAAACTTGCG
m-Rps16-F1	GGCTCATCAAGGTGAACGGA
m-Rps16-R1	AAATCGCTCCTTGCCCAGAA
m-Rpl13-F1	TGATTGGCGTTTGAGATTGGC
m-Rpl13-R1	AATCCTTGTGGAAGTGGGGC
